# Supplementary material for: An Untargeted Metabolomics Approach to Characterize Short-Term and Long-Term Metabolic Changes after Bariatric Surgery
Source: PLoS One. 2016 Sep 1;11(9):e0161425. doi: 10.1371/journal.pone.0161425 (PMC5008721; doi:10.1371/journal.pone.0161425)
Supplement: S1 Table — (XLSX) [file pone.0161425.s004.xlsx]

## Sheet: S1_Table
ID	Age	Gender	PRE_DM_duration	DM	PRE_Weight	PRE_Height	PRE_BMI	PRE_Waist	PRE_HbA1c	POST_Weight	POST_BMI	POST_Waist	POST_HbA1c	FU_weight	FU_BMI	FU_Waist	FU_HbA1c	PRE_Syst	POST_Syst	FU_Syst	PRE_Dia	POST_Dia	FU_Dia
112	56	0	7	1	119.4	173	39.8944	134.5	8.6	118	39.4266	128	7.8	86.6	28.9351	102.5	6.2	110	125	134	81	64	73
113	27	1	5	1	140.2	172	47.3905	147	6	131.6	44.4835	125	5.8	102.8	34.7485	132	4.7	135	111	131	75	75	84
114	32	1	32	1	99.4	157	40.3262	131	8	91.8	37.2429	114	7.7	71	28.8044	89	6	132	126	113	87	80	76
115	42	0	0.3	1	151.5	178	47.8159	158	7.1	140	44.1863	148	6.8	94.8	29.9205	104	5.1	154	138	141	102	92	101
117	46	0	25	1	145.4	178	45.8907	150	7.4	135.8	42.8607	145.5	7.3	85.4	26.9537	100	4	164	140	144	96	83	83
118	61	0	14	1	111.2	171	38.0288	133	8.9	105	35.9085	126.5	9.3	83	28.3848	104	7.9	136	125	113	85	77	64
119	48	0	0.5	1	179.2	187	51.2454	175	6.8	156.8	44.8397	162	6.2	114.8	32.8291	123	4.9	141	160	149	95	93	94
121	53	1	6	1	96	160	37.5	118	6.9	85.6	33.4375	113	6.3	64.2	25.0781	100	5.8	127	124	121	86	77	77
125	69	0	8	1	125.6	170	43.4602	142	6.1	116.4	40.2768	131	6.4	97	33.564	115	6.7	141	137	126	74	79	55
127	51	1	20	1	131.6	163	49.5314	132	8.1	122.8	46.2193	123	7.2	97.1	36.5464	126	7.7	128	104	126	67	65	76
128	67	0	9	1	107.4	174	35.4736	122	7.6	98.2	32.4349	112	6.8	62	20.4783	92	6.1	148	156	113	91	92	67
130	51	0	6	1	112.6	176	36.3507	122	6.1	105.6	34.0909	124	6	73.5	23.728	94	5.6	137	116	134	78	96	82
131	57	0	9	1	167	173	55.7987	155	8.4	151.8	50.72	150	7.1	98.5	32.9112	113	5.3	147	140	140	65	75	76
201	60	1	0	0	111	164	41.2701	138	6.1	98.8	36.7341	128	5.3	65	24.1672	104	5.6	119	105	106	75	61	53
203	34	1	0	0	131.4	172	44.4159	126	5.3	117.2	39.616	112.5	5.5	78.5	26.5346	112.5	5.4	137	125	114	77	63	62
205	40	0	0	0	126.2	177	40.2822	138	5.4	116.2	37.0902	125	5.4	88.2	28.1528	125	5.1	149	126	124	92	81	70
207	45	1	0	0	124.2	169	43.4859	127	5.3	123.2	43.1357	135	5.4	99.3	34.7677	135	5.4	149	132	114	82	58	69
208	45	1	0	0	103.5	167	37.1114	117	5.4	99.6	35.713	105	4.6	78.8	28.2549	105	4.5	118	110	112	80	77	71
209	51	1	0	0	131.6	164	48.9292	132	6.4	115.6	42.9804	134	6.3	81.7	30.3763	134	5.8	128	124	111	67	77	66
302	46	1	0	0	118	1.57	47.8721	140	5.3	112.9	45.8031	140	5.4	83	30.4867	104	5	125	119	130	82	87	80
303	28	1	0	0	149.5	1.69	52.3441	148	5.4	143	50.0683	143	5.4	101	35.3629	114.5	5.1	136	131	155	83	71	94
305	38	1	4	1	139.5	1.67	50.0197	125	10.4	127.7	45.7887	121	8.8	100.6	36.0716	110	6.2	108	113	101	82	82	75
306	55	1	0	0	95	1.61	36.6498	111	5.3	90.4	34.8752	111	5.3	66.8	25.7706	81	5.2	95	132	126	61	81	67
308	27	1	0	0	114	1.585	45.3781	126	5.2	107	42.5917	115	5.3	84.7	33.7151	102	5.1	138	120	118	89	81	78
309	50	1	0	0	107	1.635	40.0266	102	5.1	100.5	37.595	102	5.2	80	29.9264	91	5.1	140	114	112	79	73	82
310	62	1	15	1	109	1.605	42.3133	124	7.7	98.8	38.3537	116	6.8	79.2	30.745	101	6	130	98	138	80	56	88
311	61	1	19	1	116.1	1.59	45.9238	133	7.6	110.2	43.59	131	6.9	87.8	34.7296	113	7.1	120	126	113	73	67	58
313	25	0	0	0	143.6	1.82	43.3523	142	5.5	126.9	38.3106	125	5.1	78	23.5479	94	5.5	139	138	114	98	85	63
314	30	1	0	0	137.3	1.74	45.3495	132	5.5	129	42.608	125	5.2	95.5	31.5431	110	5.5	126	130	111	76	90	72
316	38	1	0	0	134.2	1.72	45.3624	126	5.2	122.2	41.3061	121	4.8	98.7	33.3626	106	5.2	155	131	134	98	81	95
317	39	1	4	1	123.4	1.655	45.0525	116	6.5	113.6	41.4746	111	6	72.3	26.3963	85	5	138	116	126	96	76	90
318	54	0	10	1	126.3	1.73	42.1999	138	7.3	114.2	38.157	124	6.6	92.3	30.8397	111	6.3	158	138	176	78	82	83
319	56	1	15	1	127.2	1.575	51.2774	141	6.4	122.1	49.2215	121	5.9	82.3	33.1771	106	6.7	151	150	129	104	82	77
320	53	1	0	0	142.8	1.72	48.2693	131	5.7	138	46.6468	130	5.7	101.7	34.3767	116	5.7	122	110	115	86	80	86
321	63	0	5	1	176.6	1.75	57.6653	161	6.1	169	55.1837	156	5.6	123.4	40.2939	130	5.5	118	138	162	77	86	97
322	42	1	0	0	107.2	1.68	37.9819	113	5.5	102.7	36.3875	112.5	5.4	80.5	28.5218	101	5.4	123	102	118	90	75	81
325	43	1	0	0	98	1.68	34.7222	106	5.3	87.5	31.002	98	5.2	63.5	22.4986	78	5.6	122	110	111	78	78	80
326	40	1	5	1	125	1.795	38.7955	134.5	8.8	116.7	36.2195	129	7.2	81.3	25.2326	94	5.9	120	116	117	102	74	74
327	42	0	0	0	127.7	1.735	42.4221	130.8	5.6	115.7	38.4357	120	5.1	82.8	27.5062	109	5.4	133	114	120	92	72	83
329	54	0	11	1	137.9	1.85	40.2922	143.4	7.2	125	36.523	132	6.7	95.2	27.8159	109	5.8	130	117	174	93	73	85
330	32	1	0.5	1	126.1	1.72	42.6244	139	6.1	117	39.5484	135	5.8	79.3	26.805	96	5	106	105	115	68	68	81
331	47	1	0.3	1	116.8	1.69	40.8949	130.5	6.7	105.7	37.0085	127	6.5	82	28.7105	91	5.7	155	121	138	95	78	86
334	52	1	0	0	120.6	1.64	44.8394	129	5.5	111.2	41.3444	124	5.4	86.1	32.0122	100	5.2	118	112	114	70	76	78
336	47	1	0	0	128	1.635	47.8822	137	5.2	120.1	44.927	127	5.1	98	36.6598	122	4.8	129	119	128	98	81	90
