# Supplementary material for: An Untargeted Metabolomics Approach to Characterize Short-Term and Long-Term Metabolic Changes after Bariatric Surgery
Source: PLoS One. 2016 Sep 1;11(9):e0161425. doi: 10.1371/journal.pone.0161425 (PMC5008721; doi:10.1371/journal.pone.0161425)
Supplement: S2 Table — (XLSX) [file pone.0161425.s005.xlsx]

## Sheet: S2_Table_drift_corrected_data
sample	f_M1_nE_2656900	f_M1_nE_2656902	f_M1_nE_2656919	f_M1_nE_2656920	f_M1_nE_2656927	f_M1_nE_2656928	f_M1_nE_2656929	f_M1_nE_2656932	f_M1_nE_2656933	f_M1_nE_2656934	f_M1_nE_2656954	f_M1_nE_2656959	f_M1_nE_2656964	f_M1_nE_2656965	f_M1_nE_2656969	f_M1_nE_2656981	f_M1_nE_2656982	f_M1_nE_2656991	f_M1_nE_2656994	f_M1_nE_2656996	f_M1_nE_2656997	f_M1_nE_2656998	f_M1_nE_2657001	f_M1_nE_2657004	f_M1_nE_2657012	f_M1_nE_2657015	f_M1_nE_2657016	f_M1_nE_2657020	f_M1_nE_2657021	f_M1_nE_2657023	f_M1_nE_2657024	f_M1_nE_2657025	f_M1_nE_2657026	f_M1_nE_2657030	f_M1_nE_2657031	f_M1_nE_2657034	f_M1_nE_2657045	f_M1_nE_2657052	f_M1_nE_2657054	f_M1_nE_2657055	f_M1_nE_2657057	f_M1_nE_2657058	f_M1_nE_2657063	f_M1_nE_2657064	f_M1_nE_2657065	f_M1_nE_2657066	f_M1_nE_2657069	f_M1_nE_2657070	f_M1_nE_2657072
X002_M1_pE_pool_QC	466700129	1.5036e+07	1.37337e+08	2.58007e+07	2.76163e+07	2.73664e+09	2.70818e+07	17295118	1.75144e+09	1.71999e+07	1.19234e+07	6025852	3.75087e+08	186711143	5.60074e+07	9.04157e+07	18983152	6.90637e+07	1.84279e+07	1605825288	18303799	1.00783e+08	63429243	1.97801e+08	3.28741e+08	15526198	8.21616e+08	1.93291e+09	1.58562e+07	7.31583e+07	4.01465e+07	3.23212e+07	3.01671e+07	7.21645e+07	29067176	1192648578	1.49484e+08	48817956	2.5511e+08	2.56494e+07	1.09685e+07	1.2583e+09	3.82953e+09	31438532	1.38346e+08	2.2763e+08	8.12074e+07	1.88145e+08	1.54671e+07
X003_M1_pE_113_V4_6515_V4	3.74327e+08	2.50844e+07	1.39632e+08	3.4522e+07	3.33473e+07	2.99116e+09	3.28439e+07	2.32503e+07	5.56945e+08	2.64115e+07	1.60338e+07	3.27559e+06	4.24611e+09	1.82178e+09	6.2858e+07	1.02718e+08	2.91567e+07	1.14308e+08	1.38093e+07	1.25034e+09	1.39071e+07	1.31469e+07	4.89002e+07	1.51233e+08	4.72896e+08	2.38934e+07	1.23725e+09	1.87249e+09	2.80297e+07	2.0502e+08	1.05509e+08	1.15809e+08	4.55987e+07	9.87108e+07	2.67277e+07	1.00103e+09	2.34078e+08	7.64898e+07	2.79317e+08	3.44507e+07	2.11149e+07	1.85909e+09	5.88402e+09	5.17029e+07	1.00469e+08	1.44587e+08	0	2.98747e+08	3.80765e+07
X004_M1_pE_127_V2_14354_V2	6.61726e+08	2.71011e+07	1.90384e+08	1.83616e+07	2.45468e+07	2.45832e+09	2.62064e+07	1.65977e+07	3.17667e+09	2.2752e+07	2.30786e+07	3.53999e+06	1.97222e+08	1.04868e+08	5.08793e+07	9.92372e+07	1.65427e+07	7.41042e+07	2.22382e+07	1.60445e+09	2.25741e+07	1.56672e+07	6.76007e+07	3.29072e+08	2.95973e+08	1.31945e+07	9.78727e+08	1.67691e+09	2.1208e+07	8.63095e+07	6.15588e+07	7.24435e+07	3.45762e+07	1.40983e+08	4.28014e+07	1.75156e+09	7.37349e+07	4.49575e+07	1.95381e+08	9.05644e+07	1.33203e+07	9.62851e+08	3.93792e+09	3.58043e+07	1.23041e+08	3.246e+08	1.02048e+08	1.95968e+08	2.81134e+07
X005_M1_pE_118_V2_6523_V2	5.33247e+08	2.10737e+07	1.66251e+08	1.79767e+07	2.96754e+07	2.8519e+09	2.96123e+07	1.76404e+07	3.41684e+09	2.27167e+07	1.49348e+07	3.86147e+06	2.52251e+08	1.237e+08	4.97222e+07	8.37284e+07	3.53195e+07	1.41223e+08	2.28353e+07	1.79115e+09	2.19799e+07	1.88749e+07	7.38416e+07	1.35931e+08	4.25012e+08	1.08272e+07	8.38091e+08	1.79833e+09	2.41569e+07	7.18828e+07	4.77117e+07	3.99263e+07	3.52936e+07	6.20559e+07	2.3373e+07	1.39709e+09	1.60806e+08	3.80706e+07	2.35109e+08	2.76276e+07	1.46817e+07	1.22413e+09	3.3754e+09	2.86895e+07	6.89086e+07	2.4532e+08	1.04077e+08	1.74239e+08	2.9127e+07
X007_M1_pE_pool_QC	4.58892e+08	1.76093e+07	1.43631e+08	2.40884e+07	2.77442e+07	2.866e+09	2.73874e+07	2.25596e+07	2.34345e+09	1.70088e+07	1.52572e+07	7.89477e+06	3.90233e+08	1.88796e+08	5.60074e+07	9.07004e+07	1.81209e+07	6.90637e+07	1.84463e+07	1.60419e+09	1.85313e+07	8.84893e+07	6.48282e+07	1.99243e+08	3.01453e+08	1.5089e+07	8.24494e+08	2.00069e+09	2.30659e+07	7.16417e+07	4.33382e+07	3.98193e+07	3.18059e+07	8.20976e+07	2.91738e+07	1.23554e+09	1.5682e+08	5.7613e+07	2.55614e+08	2.74311e+07	1.45465e+07	1.17919e+09	3.82953e+09	3.13254e+07	1.62039e+08	2.27845e+08	1.08092e+08	1.88145e+08	1.63168e+07
X008_M1_pE_112_V4_6513_V4	5.43308e+08	1.6696e+07	1.60056e+08	4.14968e+07	2.4043e+07	2.19574e+09	2.17688e+07	1.82598e+07	1.79716e+09	1.7128e+07	1.13078e+07	5.52002e+06	2.8367e+08	1.43763e+08	5.59613e+07	6.78668e+07	2.45291e+07	4.07732e+07	1.33229e+07	1.17915e+09	1.39763e+07	1.1693e+07	4.77102e+07	1.50653e+08	2.23478e+08	1.2372e+07	5.63528e+08	1.43415e+09	1.47281e+07	2.98237e+07	1.94976e+07	2.62959e+07	2.43532e+07	1.13229e+08	3.21688e+07	1.44698e+09	1.16105e+08	4.75928e+07	2.64842e+08	6.32237e+06	1.51684e+07	1.05879e+09	3.02116e+09	2.22009e+07	1.556e+08	2.75786e+08	7.15186e+07	1.64147e+07	1.56379e+07
X009_M1_pE_117_V4_6522_V4	5.32705e+08	1.65239e+07	7.61931e+07	8.51447e+06	2.40299e+07	2.37353e+09	2.52655e+07	1.52868e+07	2.20102e+09	2.03047e+07	1.6331e+07	5.83787e+06	5.49602e+08	2.43175e+08	3.30653e+07	7.08401e+07	1.43499e+07	3.81414e+07	2.50174e+07	2.09313e+09	2.59545e+07	1.38045e+07	7.97923e+07	1.60637e+08	2.12852e+08	1.68476e+07	5.90515e+08	1.61408e+09	1.52576e+07	9.08129e+07	3.34076e+07	2.46272e+07	3.70223e+07	6.1189e+07	2.38692e+07	1.35836e+09	7.14606e+07	5.86214e+07	2.81834e+08	4.23674e+07	1.51016e+07	6.95401e+08	3.09414e+09	2.62105e+07	1.79189e+08	7.92244e+07	7.31651e+07	1.64764e+08	1.63996e+07
X010_M1_pE_121_V4_14366_V4	5.02026e+08	1.54302e+07	1.2702e+08	1.17002e+07	2.52429e+07	2.53922e+09	2.70994e+07	2.00958e+07	2.22814e+09	1.79525e+07	8.26022e+06	6.2378e+06	4.9624e+08	2.1994e+08	4.28271e+07	6.7166e+07	2.27893e+07	4.02202e+07	1.63395e+07	1.6061e+09	1.87646e+07	5.18945e+06	6.29828e+07	1.64943e+08	2.10342e+08	2.05268e+07	6.45455e+08	1.92951e+09	1.69159e+07	3.92789e+07	2.24076e+07	3.18991e+07	2.87347e+07	7.22192e+07	2.16854e+07	1.27075e+09	1.76753e+08	5.42113e+07	2.60905e+08	2.53046e+06	1.2109e+07	1.09514e+09	3.83847e+09	2.76279e+07	1.79187e+08	2.37845e+08	7.91588e+07	1.9579e+08	2.11362e+07
X012_M1_pE_pool_QC	4.98152e+08	1.61321e+07	1.24588e+08	2.58007e+07	2.60304e+07	2.64377e+09	2.6996e+07	17295118	1.6034e+09	1.70254e+07	1.29627e+07	5.9269e+06	3.75087e+08	1.8424e+08	5.74837e+07	7.49435e+07	2.15417e+07	6.0377e+07	1.87084e+07	1.60356e+09	1.83038e+07	1.08319e+08	6.34292e+07	180354370	3.28741e+08	1.55137e+07	8.21323e+08	1.89666e+09	1.36513e+07	1.01366e+08	4.03555e+07	3.23212e+07	3.01671e+07	7.21645e+07	2.90672e+07	1192648578	1.4277e+08	4.68528e+07	2.51612e+08	2.73289e+07	1.07131e+07	1.25794e+09	3.82409e+09	3.29271e+07	1.73036e+08	2.28438e+08	7.48551e+07	2.14441e+07	1.54671e+07
X013_M1_pE_128_V2_14355_V2	4.62173e+08	9.86251e+06	9.08602e+07	1.79864e+07	2.23891e+07	2.17781e+09	2.0034e+07	1.46687e+07	4.99872e+08	1.51465e+07	1.97095e+07	2.92608e+06	1.87547e+08	9.28566e+07	3.83957e+07	6.89093e+07	2.48088e+07	6.54186e+07	2.29442e+07	1.71806e+09	2.29144e+07	1.06422e+07	7.13285e+07	1.19074e+08	3.0771e+08	6.95152e+06	8.79784e+08	1.4654e+09	1.05252e+07	1.32835e+08	5.48556e+07	3.94957e+07	2.32344e+07	4.52417e+07	2.00847e+07	1.17277e+09	9.55151e+07	2.69673e+07	1.89285e+08	2.28976e+07	7.94308e+06	1.44012e+09	4.22366e+09	3.85151e+07	1.74585e+08	2.15067e+08	6.81825e+07	2.26824e+08	1.48127e+07
X014_M1_pE_117_V6_14386_V6	3.0128e+08	1.59377e+07	8.18102e+07	1.09952e+07	2.46577e+07	2.40287e+09	2.56903e+07	1.88336e+07	1.51012e+09	1.78749e+07	9.1124e+06	4.65582e+06	1.86777e+08	7.99301e+07	9.59731e+07	5.91033e+07	2.48751e+07	3.23907e+07	1.81421e+07	1.55696e+09	1.93073e+07	1.25877e+07	6.32721e+07	1.74589e+08	1.32761e+08	1.32309e+07	4.27523e+08	1.8194e+09	1.38526e+07	4.98558e+07	2.61687e+07	1.20576e+07	2.24041e+07	3.3611e+07	1.68848e+07	7.94814e+08	8.76964e+07	4.60603e+07	2.5532e+08	4.92663e+07	9.85111e+06	5.89458e+08	2.55224e+09	2.16348e+07	1.9628e+08	1.48577e+08	1.13241e+08	1.32758e+08	1.68559e+07
X015_M1_pE_119_V4_6526_V4	4.10629e+08	1.24912e+07	1.26609e+08	2.8781e+07	2.64205e+07	2.53806e+09	2.67102e+07	1.80785e+07	6.47499e+08	1.78645e+07	5.92269e+06	5.95097e+06	7.0081e+08	3.28761e+08	4.68095e+07	7.45816e+07	2.97615e+07	3.46419e+07	2.47608e+07	2.18988e+09	2.55227e+07	4.64375e+06	9.29827e+07	1.1996e+08	3.72526e+08	1.7252e+07	7.88478e+08	1.73512e+09	1.31973e+07	1.45886e+08	4.8039e+07	2.45234e+07	2.89569e+07	5.38483e+07	2.62393e+07	9.9993e+08	1.55879e+08	4.65443e+07	2.37165e+08	1.34332e+07	1.03155e+07	1.61552e+09	4.20121e+09	3.13271e+07	2.77793e+08	1.54174e+08	5.55103e+07	2.61927e+07	1.7426e+07
X017_M1_pE_pool_QC	466700129	1.10084e+07	1.36466e+08	3.02479e+07	2.76163e+07	2.73241e+09	2.81315e+07	1.69057e+07	4.5585e+07	2.20234e+07	8.66986e+06	5.45504e+06	3.75156e+08	1.86711e+08	5.2981e+07	9.26125e+07	1.95902e+07	7.95602e+07	1.75636e+07	1.63863e+09	1.78546e+07	9.9822e+07	6.09948e+07	1.97019e+08	3.31766e+08	15526198	7.97136e+08	1.93291e+09	1.49742e+07	6.64487e+07	3.61384e+07	2.00654e+07	2.98223e+07	7.1956e+07	2.9757e+07	1.18354e+09	1.49323e+08	4.81792e+07	2.69708e+08	2.49226e+07	1.08043e+07	1.29936e+09	3.89315e+09	3.14307e+07	9.90222e+07	2.20903e+08	7.95722e+07	1.98334e+08	1.48445e+07
X018_M1_pE_130_V4_14372_V4	3.25175e+08	1.35878e+07	9.26032e+07	1.6667e+07	2.48631e+07	2.29337e+09	2.32292e+07	1.52834e+07	3.13885e+08	1.81038e+07	8.19587e+06	1.87749e+06	8.19333e+08	4.13695e+08	4.13129e+07	8.24746e+07	1.54639e+07	1.34067e+08	1.90471e+07	1.83858e+09	2.55358e+07	1.35495e+07	7.65952e+07	1.33183e+08	3.93115e+08	2.86282e+07	1.28316e+09	1.56634e+09	1.06665e+07	3.31193e+08	1.09537e+08	5.05349e+07	2.53765e+07	6.63869e+07	2.61978e+07	8.46989e+08	1.78056e+08	3.74626e+07	2.31966e+08	1.61245e+07	9.83746e+06	1.96388e+09	5.55373e+09	4.43048e+07	1.44971e+08	1.5638e+08	7.88083e+07	2.98979e+08	3.90417e+07
X019_M1_pE_114_V4_6517_V4	7.03638e+08	1.52275e+07	9.58346e+07	2.01382e+07	2.27073e+07	2.21034e+09	2.27256e+07	1.45992e+07	6.46574e+08	1.71028e+07	9.26593e+06	3.04206e+06	4.59307e+08	2.08541e+08	5.94485e+07	7.65534e+07	1.4593e+07	8.97952e+07	1.28183e+07	1.10281e+09	1.35534e+07	1.1752e+07	4.54694e+07	1.94115e+08	2.97434e+08	1.47389e+07	8.28523e+08	1.56268e+09	1.35821e+07	8.61511e+07	3.51895e+07	2.93101e+07	2.44331e+07	9.16081e+07	2.87712e+07	1.75609e+09	1.79123e+08	3.70167e+07	2.71418e+08	6.07507e+06	1.10685e+07	8.71982e+08	2.80264e+09	1.9885e+07	1.97867e+08	3.29359e+08	5.81551e+07	1.67451e+07	1.62357e+07
X020_M1_pE_131_V2_14357_V2	8.3094e+08	1.07898e+07	1.12432e+08	1.28689e+07	2.65527e+07	2.34226e+09	2.31191e+07	1.85234e+07	1.4208e+09	1.79511e+07	1.04245e+07	2.82426e+06	3.47454e+08	1.83895e+08	3.75844e+07	1.09604e+08	1.60274e+07	1.15679e+08	1.50211e+07	1.25095e+09	1.53945e+07	2.12002e+07	5.11639e+07	1.57422e+08	4.37055e+08	4.24443e+06	1.10051e+09	1.79038e+09	1.45518e+07	7.99206e+07	3.83647e+07	3.60229e+07	2.56557e+07	6.20127e+07	2.66028e+07	2.10735e+09	1.1323e+08	2.60368e+07	1.65569e+08	2.59657e+07	6.07719e+06	1.67142e+09	4.53877e+09	3.78996e+07	1.17511e+08	3.85878e+08	9.76366e+07	2.3358e+08	2.15926e+07
X022_M1_pE_pool_QC	4.82045e+08	1.47538e+07	1.42347e+08	2.45366e+07	2.70579e+07	2.73751e+09	2.70818e+07	1.71898e+07	1.67504e+09	1.82246e+07	2.37626e+07	6.11298e+06	3.87242e+08	1.86711e+08	5.72028e+07	9.04157e+07	1.50163e+07	7.52591e+07	1.84279e+07	1.54003e+09	1.92981e+07	8.77019e+07	6.34376e+07	2.0328e+08	3.28741e+08	1.59109e+07	8.21616e+08	1.9295e+09	1.51257e+07	7.44164e+07	4.00091e+07	3.12401e+07	3.07597e+07	7.36649e+07	2.9355e+07	1192648578	1.50993e+08	5.15192e+07	2.55023e+08	2.21987e+07	1.17535e+07	1.25353e+09	3.69796e+09	2.68641e+07	1.36664e+08	2.14163e+08	8.53205e+07	1.88145e+08	1.54573e+07
X023_M1_pE_125_V4_14368_V4	4.84562e+08	1.74029e+07	1.0256e+08	2.55405e+07	2.6483e+07	2.3816e+09	2.45292e+07	1.55877e+07	1.4826e+09	1.99652e+07	7.96214e+06	3.12333e+06	5.56932e+08	2.83363e+08	5.42106e+07	8.7348e+07	2.2032e+07	1.41562e+08	2.14409e+07	1.77011e+09	2.07317e+07	1.26152e+07	7.47608e+07	1.51272e+08	2.88979e+08	3.20333e+07	1.02322e+09	1.74235e+09	1.53838e+07	7.25563e+07	4.27705e+07	3.93597e+07	2.80224e+07	8.73268e+07	2.94434e+07	1.24741e+09	2.5914e+08	4.28104e+07	2.06343e+08	1.46492e+07	7.40548e+06	1.10559e+09	3.99884e+09	3.42957e+07	1.76536e+08	2.34191e+08	7.78567e+07	2.13894e+08	2.281e+07
X024_M1_pE_115_V6_14385_V6	3.27513e+08	8.09464e+06	7.06961e+07	2.33228e+07	2.46641e+07	2.47709e+09	2.22191e+07	1.44163e+07	6.56836e+08	1.64602e+07	7.24704e+06	1.97567e+06	2.27279e+08	1.26526e+08	4.95273e+07	8.16909e+07	2.08723e+07	1.07542e+08	1.41677e+07	1.10135e+09	1.36686e+07	1.30932e+07	5.04305e+07	2.71925e+08	2.20616e+08	1.57048e+07	6.84552e+08	1.67742e+09	1.58393e+07	2.06556e+08	3.86582e+08	2.80533e+07	2.43828e+07	5.02571e+07	1.67648e+07	8.05206e+08	1.57619e+08	6.62271e+07	2.30701e+08	3.02591e+07	9.87887e+06	1.21673e+09	3.49706e+09	2.93995e+07	1.16416e+08	1.43487e+08	7.96131e+07	1.82532e+08	1.13186e+07
X025_M1_pE_119_V6_14388_V6	3.7333e+08	1.79276e+07	1.59289e+08	2.1235e+07	3.06485e+07	2.46564e+09	2.52135e+07	1.89278e+07	1.58395e+09	1.72761e+07	9.42498e+06	4.0806e+06	6.46935e+07	3.36263e+07	4.35662e+07	9.19433e+07	1.45599e+07	1.01187e+08	1.84191e+07	1.52759e+09	2.05614e+07	1.80731e+07	6.44255e+07	1.56647e+08	2.3992e+08	9.89031e+06	6.13486e+08	1.62478e+09	1.69994e+07	3.92547e+07	2.54164e+07	2.08875e+07	2.75163e+07	3.89454e+07	1.72037e+07	8.66141e+08	1.3972e+08	5.28052e+07	2.20385e+08	3.46155e+07	9.37689e+06	1.09508e+09	3.01149e+09	2.24703e+07	1.19822e+08	1.35842e+08	8.31306e+07	1.52498e+08	1.85914e+07
X027_M1_pE_pool_QC	466700129	1.44451e+07	1.37368e+08	2.58007e+07	2.95584e+07	2.5319e+09	2.20123e+07	2.02107e+07	1.65251e+09	1.512e+07	1.01986e+07	6.14267e+06	3.68973e+08	1.82439e+08	5.60109e+07	1.00653e+08	2.18129e+07	6.9553e+07	1.75716e+07	1.9233e+09	1.83038e+07	1.0359e+08	6.62698e+07	1.97907e+08	3.13393e+08	1.54568e+07	8.59778e+08	1.93291e+09	1.61139e+07	7.18277e+07	4.03953e+07	3.39636e+07	2.63424e+07	6.80635e+07	2.72486e+07	1.19352e+09	149483565	4.90435e+07	2.46121e+08	2.59156e+07	1.02762e+07	1.2583e+09	3.82953e+09	3.13055e+07	1.19581e+08	2.28452e+08	8.18072e+07	2.26964e+07	1.60593e+07
X028_M1_pE_114_V2_6516_V2	8.22493e+08	1.01608e+07	1.27787e+08	9.87188e+06	2.8458e+07	2.38733e+09	2.36779e+07	1.68452e+07	1.57349e+07	1.85765e+07	1.30074e+07	2.23601e+06	1.25042e+08	7.26624e+07	2.68248e+07	1.09134e+08	1.18819e+07	1.79612e+08	1.0877e+07	9.23484e+08	1.16521e+07	1.67799e+07	3.02777e+07	2.44223e+08	3.96397e+08	4.95827e+06	8.86526e+08	1.49184e+09	1.40092e+07	6.36705e+07	3.99072e+07	2.99108e+07	2.45994e+07	7.18122e+07	2.29877e+07	1.95307e+09	1.27622e+08	2.13534e+07	1.83992e+08	5.27842e+06	7.95523e+06	1.10479e+09	3.19006e+09	2.50564e+07	8.73086e+07	3.27858e+08	6.63412e+07	1.64675e+08	1.60213e+07
X029_M1_pE_113_V6_14383_V6	3.38948e+08	1.1657e+07	1.55788e+08	4.04286e+07	2.66585e+07	2.31026e+09	2.19408e+07	1.59346e+07	1.57758e+09	1.80501e+07	1.08737e+07	2.6895e+06	1.0138e+08	5.9783e+07	4.28519e+07	9.94545e+07	1.73735e+07	3.36306e+07	1.1389e+07	9.22804e+08	1.11189e+07	1.54351e+07	3.50056e+07	1.96619e+08	2.99239e+08	4.08158e+06	6.57025e+08	1.68352e+09	1.48709e+07	2.67251e+07	1.72334e+07	2.48609e+07	2.66147e+07	3.98889e+07	2.25302e+07	7.69727e+08	1.86282e+08	3.85989e+07	1.96729e+08	1.56396e+07	7.49344e+06	1.43285e+09	3.1281e+09	2.73753e+07	1.47635e+08	1.53973e+08	7.24635e+07	1.6185e+08	1.96879e+07
X030_M1_pE_131_V4_14373_V4	5.31067e+08	1.61238e+07	1.62578e+08	7.433e+06	2.65006e+07	2.18129e+09	2.28e+07	1.92147e+07	1.11155e+06	1.82582e+07	8.52118e+06	2.43174e+06	3.34437e+09	1.48346e+09	8.48876e+07	9.39694e+07	2.47587e+07	1.13747e+08	3.33187e+07	2.47656e+09	3.09165e+07	1.12096e+07	1.35726e+08	1.52119e+08	4.90245e+08	4.10477e+07	1.33091e+09	1.60671e+09	1.11996e+07	1.37557e+08	9.30206e+07	5.17455e+07	2.48794e+07	6.81355e+07	3.76612e+07	1.28961e+09	2.22643e+08	4.06122e+07	2.13279e+08	2.55622e+07	8.30468e+06	2.48783e+09	7.0696e+09	5.84746e+07	1.08137e+08	2.06951e+08	6.13125e+07	3.59999e+08	2.39811e+07
X032_M1_pE_pool_QC	4.61739e+08	1.84028e+07	1.36904e+08	2.41985e+07	2.76265e+07	2.82164e+09	2.71373e+07	17295118	2.04835e+09	1.72958e+07	1.19234e+07	6.00573e+06	3.88782e+08	1.99186e+08	5.56426e+07	8.85929e+07	1.89832e+07	1.32061e+07	2.00004e+07	1.60335e+09	1.83348e+07	1.00995e+08	5.29422e+07	1.90416e+08	3.3003e+08	1.55228e+07	8.43605e+08	2.05111e+09	2.0038e+07	7.45896e+07	4.01465e+07	3.17456e+07	3.31329e+07	7.60876e+07	2.85595e+07	1.16885e+09	1.47631e+08	4.76226e+07	2.67272e+08	2.58108e+07	1.09081e+07	1.35577e+09	3.85184e+09	3.43492e+07	1.54754e+08	2.2763e+08	7.91425e+07	1.92612e+08	1.68994e+07
X033_M1_pE_119_V2_6525_V2	4.64925e+08	8.68282e+06	1.42344e+08	2.27334e+07	2.40716e+07	2.42173e+09	2.66672e+07	1.55073e+07	1.71897e+08	1.66366e+07	1.24418e+07	4.25734e+06	2.21674e+08	1.30093e+08	5.39139e+07	1.06494e+08	1.57782e+07	1.16959e+08	2.39874e+07	1.92739e+09	2.61116e+07	2.48585e+07	7.29027e+07	2.64431e+08	3.1337e+08	4.61892e+06	1.32115e+09	1.62526e+09	1.42089e+07	9.76653e+07	4.90699e+07	5.92511e+07	2.71906e+07	9.4719e+07	3.5454e+07	1.15368e+09	1.46225e+08	4.09909e+07	2.09392e+08	2.05469e+07	7.75204e+06	1.97764e+09	6.52855e+09	6.47161e+07	1.38896e+08	2.11035e+08	1.35592e+08	3.39284e+08	2.78227e+07
X034_M1_pE_121_V2_14351_V2	6.32933e+08	7.99371e+06	1.44553e+08	3.79094e+07	2.62019e+07	2.50722e+09	2.57572e+07	1.51051e+07	1.89466e+09	1.85297e+07	8.17417e+06	3.11832e+06	1.42146e+08	7.42419e+07	8.24222e+07	1.21794e+08	1.56092e+07	1.46355e+08	1.62463e+07	1.31179e+09	1.61782e+07	1.44661e+07	4.50693e+07	1.97558e+08	3.28826e+08	5.56332e+06	9.94816e+08	1.92161e+09	1.51484e+07	4.24029e+07	2.83911e+07	3.98321e+07	2.87983e+07	4.69758e+07	2.5564e+07	1.54007e+09	1.215e+08	3.56191e+07	1.71641e+08	8.3417e+06	5.72699e+06	1.6079e+09	4.69666e+09	4.12658e+07	1.29243e+08	2.48445e+08	6.42287e+07	2.34862e+08	2.1036e+07
X035_M1_pE_118_V6_14387_V6	6.17342e+08	9.96903e+06	1.61451e+08	1.76194e+07	3.067e+07	2.79593e+09	2.75788e+07	1.9976e+07	0	1.87325e+07	1.11917e+07	3.2557e+06	2.30231e+08	1.24653e+08	6.56701e+07	1.15503e+08	1.43532e+07	1.6054e+08	2.87634e+07	2.22829e+09	2.73678e+07	2.07146e+07	8.25614e+07	1.66383e+08	3.09465e+08	1.54407e+07	7.46156e+08	1.93861e+09	1.31831e+07	3.34205e+07	2.23371e+07	2.15435e+07	3.4402e+07	5.39345e+07	2.99148e+07	1.46279e+09	1.40201e+08	5.38307e+07	3.00595e+08	4.13697e+07	1.0947e+07	1.58368e+09	3.93901e+09	3.13423e+07	1.05504e+08	3.06935e+08	1.0145e+08	1.88029e+08	1.45174e+07
X037_M1_pE_pool_QC	466700129	1.2139e+07	1.37311e+08	2.60763e+07	3.00805e+07	2.73017e+09	2.38642e+07	1.98475e+07	2.22873e+09	1.72648e+07	1.72603e+07	5.20273e+06	3.74923e+08	1.86711e+08	5.60074e+07	9.02023e+07	2.03069e+07	3.57861e+07	1.84569e+07	1.57976e+09	1.83038e+07	1.00809e+08	6.34292e+07	2.00402e+08	3.0853e+08	1.6484e+07	8.21166e+08	1.93291e+09	1.50952e+07	7.1344e+07	4.08555e+07	3.27305e+07	2.65533e+07	6.94374e+07	3.0491e+07	1.14109e+09	1.49454e+08	4.87697e+07	2.5511e+08	2.40801e+07	9.438e+06	1.24948e+09	3.756e+09	3.05461e+07	1.31376e+08	2.2763e+08	8.10307e+07	1.84862e+08	1.54671e+07
X038_M1_pE_121_V6_14390_V6	3.85253e+08	1.20209e+07	8.91524e+07	5.41861e+06	2.19883e+07	2.06708e+09	2.04267e+07	1.44928e+07	1.65868e+09	1.46345e+07	6.79156e+06	1.97733e+06	8.57001e+07	4.08414e+07	2.97371e+07	7.69011e+07	1.51531e+07	9.67167e+07	1.2805e+07	1.10572e+09	1.49556e+07	1.07298e+07	4.29252e+07	1.17589e+08	1.42558e+08	1.41468e+07	4.83606e+08	1.27394e+09	1.03345e+07	1.23581e+07	1.19599e+07	2.11861e+07	2.19223e+07	2.45927e+07	2.54964e+07	8.85792e+08	1.38255e+08	4.37778e+07	1.91936e+08	1.55888e+07	7.48671e+06	4.27305e+08	2.21389e+09	2.11495e+07	1.44513e+08	1.80387e+08	7.93748e+07	1.27297e+07	1.3785e+07
X039_M1_pE_130_V2_14356_V2	4.4108e+08	9.94043e+06	1.8203e+08	1.23568e+07	2.44509e+07	2.56595e+09	2.66461e+07	1.63746e+07	2.0452e+09	1.68607e+07	8.7205e+06	5.58251e+06	2.39162e+08	1.3736e+08	7.84324e+07	9.30118e+07	1.49623e+07	1.67593e+08	2.88244e+07	2.39035e+09	2.75724e+07	2.24516e+07	8.09223e+07	2.15305e+08	4.37638e+08	7.12483e+06	1.11014e+09	1.74441e+09	1.68053e+07	2.06099e+08	1.00103e+08	5.34104e+07	3.18551e+07	6.77906e+07	2.97467e+07	1.02127e+09	1.51077e+08	3.88879e+07	1.83813e+08	2.17502e+07	6.41154e+06	1.87339e+09	5.09741e+09	4.57757e+07	1.33206e+08	2.03989e+08	9.26302e+07	2.59256e+08	2.00387e+07
X040_M1_pE_128_V6_14393_V6	4.42951e+08	1.32705e+07	1.14758e+08	2.35638e+07	2.28159e+07	2.44094e+09	2.77722e+07	1.54153e+07	1.96845e+09	1.5097e+07	1.30801e+07	4.59998e+06	3.97556e+08	1.78426e+08	7.5839e+07	1.01247e+08	1.50277e+07	2.19736e+07	2.04888e+07	1.87554e+09	2.189e+07	1.48687e+07	5.34448e+07	1.80683e+08	2.37376e+08	1.21265e+07	7.11573e+08	1.70524e+09	1.45651e+07	3.05491e+07	2.3854e+07	2.71492e+07	3.20303e+07	2.51188e+07	2.80508e+07	9.21737e+08	1.05603e+08	5.83863e+07	2.37687e+08	5.09196e+07	9.14924e+06	9.98544e+08	3.89545e+09	3.30154e+07	1.37245e+08	2.19852e+08	6.20617e+07	1.874e+08	1.52727e+07
X042_M1_pE_pool_QC	4.86374e+08	1.55915e+07	1.38244e+08	2.59709e+07	2.64154e+07	2.65816e+09	2.71651e+07	1.66473e+07	7.86328e+07	1.75623e+07	1.17473e+07	6.02585e+06	3.74015e+08	1.89172e+08	6.3342e+07	9.53995e+07	1.7563e+07	1.39526e+08	1.84285e+07	1.60583e+09	1.78874e+07	105296850	5.89282e+07	1.94851e+08	3.40983e+08	1.55245e+07	8.08223e+08	1.82755e+09	1.56726e+07	7.31583e+07	3.46264e+07	3.21685e+07	2.99588e+07	7.32389e+07	2.86963e+07	1.21517e+09	1.55792e+08	4.89207e+07	2.46427e+08	2.62637e+07	1.12041e+07	1.2583e+09	3.83017e+09	3.14755e+07	1.4309e+08	2.15347e+08	8.85037e+07	1.88125e+08	1.52564e+07
X043_M1_pE_112_V6_14382_V6	4.62019e+08	1.0329e+07	2.23956e+08	3.02415e+07	2.40666e+07	2.546e+09	2.70776e+07	1.57922e+07	2.07221e+09	1.57889e+07	1.34009e+07	2.27959e+06	1.27464e+08	6.80666e+07	8.79604e+07	9.62837e+07	1.8597e+07	3.73855e+07	1.81792e+07	1.47946e+09	1.76358e+07	2.51864e+07	5.47588e+07	2.94831e+08	3.2296e+08	7.86799e+06	1.0621e+09	1.90774e+09	1.78591e+07	3.97705e+07	2.93183e+07	4.88773e+07	3.11333e+07	5.4369e+07	3.68801e+07	1.16854e+09	1.52916e+08	4.34085e+07	2.2531e+08	2.96065e+07	9.40369e+06	1.50574e+09	4.89082e+09	4.50616e+07	1.32874e+08	1.59361e+08	1.03833e+08	2.43326e+08	1.27425e+07
X044_M1_pE_127_V4_14369_V4	7.23791e+08	2.26757e+07	1.35024e+08	1.76838e+07	2.28573e+07	2.38616e+09	2.3028e+07	1.39711e+07	1.02991e+09	1.45192e+07	1.14954e+07	4.86034e+06	4.93921e+08	2.50607e+08	5.1018e+07	8.22113e+07	1.73271e+07	8.71226e+07	2.65036e+07	2.3356e+09	2.7579e+07	1.89432e+07	9.3046e+07	2.44317e+08	3.47277e+08	5.66803e+07	9.44817e+08	1.72464e+09	1.23408e+07	6.00852e+07	4.22456e+07	3.99444e+07	2.71334e+07	1.52033e+08	3.48643e+07	1.83132e+09	8.99567e+07	5.48415e+07	2.7399e+08	6.50405e+07	1.14562e+07	1.39059e+09	4.38751e+09	3.68605e+07	1.2436e+08	3.72495e+08	9.2138e+07	2.57476e+07	1.84713e+07
X045_M1_pE_115_V4_6519_V4	4.0791e+08	1.10933e+07	1.06369e+08	1.26591e+07	2.56956e+07	2.50999e+09	2.36317e+07	1.6205e+07	1.99507e+09	1.48887e+07	1.27773e+07	2.22668e+06	9.33234e+08	4.43449e+08	5.02018e+07	8.32007e+07	1.86319e+07	7.43752e+07	1.77168e+07	1.60607e+09	1.99555e+07	1.04517e+07	6.4744e+07	1.53553e+08	3.4179e+08	1.20319e+07	9.31718e+08	1.87078e+09	1.37436e+07	7.31678e+07	4.2537e+07	4.42428e+07	2.96711e+07	6.36682e+07	2.89114e+07	1.02403e+09	2.01078e+08	5.26476e+07	2.3867e+08	3.26939e+07	9.88835e+06	1.44126e+09	4.98636e+09	3.99454e+07	1.35454e+08	8.56102e+07	5.71431e+07	2.49178e+08	2.02517e+07
X047_M1_pE_pool_QC	4.667e+08	1.5036e+07	1.37337e+08	2.42092e+07	2.9427e+07	2.82563e+09	2.704e+07	1.72805e+07	1.66267e+09	1.75795e+07	1.16243e+07	6.16814e+06	3.75185e+08	1.84926e+08	5.58278e+07	9.04157e+07	18983152	9.80364e+07	1.74134e+07	1.65085e+09	2.02568e+07	9.97296e+07	6.33887e+07	1.98443e+08	3.38711e+08	1.60344e+07	8.2189e+08	1.93144e+09	1.56688e+07	6.81454e+07	3.89258e+07	2.92531e+07	2.94806e+07	7.25873e+07	2.99334e+07	1192648578	1.46655e+08	4.62299e+07	2.53266e+08	2.48765e+07	1.11105e+07	1.26885e+09	3.68926e+09	3.33086e+07	5.90224e+07	2.40146e+08	9.02603e+07	1.88145e+08	1.60281e+07
X048_M1_pE_113_V2_6514_V2	4.37017e+08	8.78235e+06	1.93221e+08	3.088e+07	2.63191e+07	2.75018e+09	2.63198e+07	1.60897e+07	2.07992e+09	1.62976e+07	1.33639e+07	3.5074e+06	3.95593e+08	2.33447e+08	8.64945e+07	8.67943e+07	1.85454e+07	1.16246e+08	1.15884e+07	1.07191e+09	1.18525e+07	1.96117e+07	4.09235e+07	1.74116e+08	4.98081e+08	4.18866e+06	1.01109e+09	2.1357e+09	1.7797e+07	9.34324e+07	4.86507e+07	4.57749e+07	3.1625e+07	9.8424e+07	2.08231e+07	1.15123e+09	1.92614e+08	3.46153e+07	2.36435e+08	2.56043e+07	1.23218e+07	1.77861e+09	3.94658e+09	3.171e+07	1.34244e+08	1.42696e+08	7.52797e+07	1.97025e+08	2.80243e+07
X049_M1_pE_112_V2_6512_V2	6.18997e+08	9.46681e+06	1.73004e+08	2.28076e+07	2.73371e+07	2.47138e+09	2.25344e+07	1.59304e+07	4.53103e+08	1.36939e+07	3.27273e+07	2.44621e+06	3.44722e+08	2.30134e+08	5.4676e+07	8.74932e+07	1.952e+07	2.00001e+08	1.58344e+07	1.40658e+09	1.70685e+07	1.35276e+07	5.16474e+07	2.66686e+08	4.79917e+08	6.38511e+06	1.24797e+09	1.98601e+09	1.80545e+07	6.08654e+07	3.98948e+07	5.48575e+07	3.02472e+07	8.09642e+07	3.75802e+07	1.62287e+09	1.32686e+08	2.96578e+07	2.00492e+08	9.57327e+06	1.15223e+07	2.21494e+09	5.68551e+09	4.91741e+07	1.19864e+08	3.14722e+08	9.30097e+07	2.78627e+08	1.93223e+07
X050_M1_pE_125_V6_14391_V6	4.72563e+08	2.14603e+07	1.84348e+08	3.58156e+07	3.04518e+07	3.03292e+09	3.02195e+07	1.6884e+07	2.22294e+09	1.95062e+07	2.05832e+07	4.65563e+06	1.88742e+08	1.13158e+08	7.3443e+07	1.04141e+08	2.17049e+07	1.14347e+08	2.6581e+07	2.13311e+09	2.55614e+07	2.18551e+07	1.06323e+08	2.60761e+08	3.72691e+08	1.82255e+07	9.16767e+08	2.42487e+09	2.07308e+07	5.89779e+07	3.32819e+07	3.44103e+07	4.53523e+07	7.15509e+07	3.89369e+07	1.29183e+09	1.62095e+08	5.6771e+07	2.08665e+08	4.772e+07	9.68158e+06	1.5204e+09	4.40278e+09	3.70208e+07	1.83644e+08	2.3597e+08	1.23556e+08	2.23614e+08	1.86313e+07
X052_M1_pE_pool_QC	4.81173e+08	1.49978e+07	1.55691e+08	3.05377e+07	2.7611e+07	2.73664e+09	2.70818e+07	1.77299e+07	1.9515e+09	1.72419e+07	1.9611e+07	6.11134e+06	3.91134e+08	2.06487e+08	6.48671e+07	9.04226e+07	3.15911e+07	6.90637e+07	1.90467e+07	1.60755e+09	1.81237e+07	1.07268e+08	6.39733e+07	2.18768e+08	3.24492e+08	1.47423e+07	8.25855e+08	2.16346e+09	1.83021e+07	7.6021e+07	4.32076e+07	3.31669e+07	3.45734e+07	7.76264e+07	2.92343e+07	1.27954e+09	1.57104e+08	4.89467e+07	2.6132e+08	2.56494e+07	1.37082e+07	1.26382e+09	3.83101e+09	3.1316e+07	1.38346e+08	1.32956e+08	8.12074e+07	1.92694e+08	1.5627e+07
X053_M1_pE_115_V2_6518_V2	4.98721e+08	1.16468e+07	1.76619e+08	2.3404e+07	2.93913e+07	2.82855e+09	2.7983e+07	1.72491e+07	5.89183e+08	1.75391e+07	1.84591e+07	3.98766e+06	2.15762e+08	1.48993e+08	6.00307e+07	7.53355e+07	2.12625e+07	8.1658e+07	1.75866e+07	1.47933e+09	1.92615e+07	1.40457e+07	6.03102e+07	2.59884e+08	4.86565e+08	4.82407e+06	1.30128e+09	2.2046e+09	2.01193e+07	1.50431e+08	8.0502e+07	5.61391e+07	3.87757e+07	7.14764e+07	2.98875e+07	1.32318e+09	1.80653e+08	3.94472e+07	2.3642e+08	3.30168e+07	1.27686e+07	1.73618e+09	5.69424e+09	5.03e+07	1.40457e+08	2.15284e+08	7.63176e+07	2.86703e+08	2.58425e+07
X054_M1_pE_130_V6_14394_V6	3.87179e+08	2.16276e+07	1.43551e+08	3.69064e+07	2.91365e+07	2.99885e+09	3.04824e+07	1.47489e+07	2.04747e+09	1.71326e+07	2.26146e+07	2.53146e+06	1.34149e+08	1.12202e+08	7.20273e+07	8.32283e+07	2.13998e+07	1.25965e+08	2.42757e+07	1.94733e+09	2.43429e+07	1.73539e+07	8.31806e+07	1.98121e+08	3.75707e+08	2.35238e+07	9.18928e+08	2.48905e+09	2.10684e+07	9.99537e+07	4.15561e+07	3.87967e+07	4.49984e+07	7.32948e+07	2.98268e+07	9.97159e+08	1.73816e+08	4.45101e+07	2.37651e+08	3.08567e+07	1.13358e+07	1.52526e+09	3.87237e+09	3.19563e+07	1.22015e+08	1.89476e+08	1.2269e+08	2.04045e+08	2.84381e+07
X055_M1_pE_128_V4_14370_V4	4.16803e+08	1.40989e+07	8.44295e+07	2.5805e+07	3.52408e+07	2.96109e+09	2.88124e+07	1.90837e+07	6.72612e+08	1.78179e+07	1.6575e+07	4.54501e+06	4.89576e+08	2.59941e+08	5.33319e+07	9.1963e+07	3.61982e+07	5.16201e+07	2.90042e+07	2.62775e+09	3.27068e+07	5.54969e+06	1.0256e+08	1.42119e+08	3.54772e+08	3.28867e+07	8.48226e+08	2.2708e+09	1.91012e+07	6.18192e+07	3.30038e+07	3.44279e+07	3.31214e+07	6.86287e+07	3.97465e+07	1.13721e+09	9.17722e+07	4.42041e+07	2.62732e+08	3.07978e+07	1.26442e+07	1.33086e+09	3.79704e+09	3.11454e+07	1.25893e+08	1.66427e+08	8.5955e+07	1.85206e+08	1.66227e+07
X057_M1_pE_pool_QC	4.48596e+08	1.59722e+07	1.35032e+08	2.58007e+07	2.75517e+07	2.62674e+09	2.45638e+07	1.60224e+07	1.72316e+09	1.44961e+07	9.29911e+06	5.83421e+06	3.50472e+08	1.6092e+08	4.63576e+07	7.66732e+07	1.82607e+07	5.9681e+07	1.84144e+07	1.5303e+09	1.82978e+07	5.80306e+07	5.76907e+07	1.86176e+08	3.77405e+08	1.55888e+07	8.11167e+08	1.93291e+09	1.5796e+07	7.31583e+07	4.01716e+07	3.23299e+07	3.01671e+07	6.83381e+07	2.70405e+07	1.1775e+09	1.33876e+08	4.88091e+07	1.79515e+08	2.45614e+07	1.06521e+07	1.25876e+09	3.68933e+09	2.73606e+07	1.38763e+08	2.2763e+08	7.80161e+07	1.79588e+08	1.49004e+07
X058_M1_pE_127_V6_14392_V6	3.51634e+08	2.60375e+07	2.57438e+08	9.46402e+06	2.29929e+07	2.25709e+09	2.33164e+07	1.16328e+07	1.43552e+09	1.43578e+07	1.44366e+07	1.68824e+06	7.35757e+07	3.46808e+07	3.94611e+07	7.31717e+07	1.72445e+07	3.38136e+07	1.59905e+07	1.27091e+09	1.59893e+07	9.75917e+06	4.67984e+07	3.32549e+08	1.97009e+08	1.59733e+07	5.72447e+08	1.36152e+09	1.28912e+07	1.71518e+07	1.82863e+07	2.38016e+07	1.81451e+07	6.40083e+07	2.10952e+07	8.95536e+08	7.51754e+07	5.18325e+07	3.15104e+08	7.26322e+06	1.65754e+07	6.61319e+08	2.60201e+09	2.18885e+07	1.42139e+08	1.7505e+08	8.21113e+07	1.31444e+08	1.72832e+07
X059_M1_pE_125_V2_14353_V2	4.79734e+08	1.42007e+07	1.77135e+08	3.59664e+07	2.79626e+07	2.62117e+09	2.57612e+07	1.62355e+07	1.70143e+09	1.60506e+07	2.6354e+07	2.01755e+06	2.14664e+08	1.43953e+08	5.09404e+07	8.9979e+07	1.90141e+07	7.93396e+07	2.01625e+07	1.72857e+09	2.01798e+07	1.46488e+07	9.41083e+07	2.18984e+08	3.80755e+08	1.33525e+07	1.01975e+09	1.60385e+09	1.35691e+07	8.14255e+07	4.24183e+07	4.04507e+07	2.82699e+07	5.92802e+07	2.31734e+07	1.23416e+09	1.5982e+08	4.19946e+07	1.72964e+08	2.55487e+07	9.02587e+06	1.38747e+09	4.67035e+09	3.71741e+07	1.36296e+08	2.39142e+08	7.76517e+07	2.25597e+08	1.53624e+07
X060_M1_pE_117_V2_6521_V2	6.87332e+08	8.83865e+06	1.4925e+08	1.66676e+07	2.49941e+07	2.56622e+09	2.69268e+07	1.48489e+07	1.52248e+09	1.54296e+07	1.19616e+07	2.83295e+06	2.31112e+08	1.11927e+08	4.348e+07	8.78905e+07	2.0489e+07	7.73417e+07	2.04274e+07	1.88074e+09	2.04363e+07	1.22257e+07	7.03004e+07	2.98247e+08	5.17347e+08	3.88375e+06	1.03971e+09	2.08116e+09	1.75374e+07	1.46321e+08	5.88648e+07	4.10765e+07	3.40478e+07	6.88895e+07	3.04154e+07	1.77441e+09	1.28599e+08	4.57571e+07	2.47969e+08	5.71705e+07	1.45744e+07	1.72336e+09	4.57723e+09	3.99333e+07	1.2776e+08	3.35214e+08	9.47214e+07	2.26773e+08	2.17699e+07
X062_M1_pE_pool_QC	4.51372e+08	1.49406e+07	1.36808e+08	2.42886e+07	2.76163e+07	2.73664e+09	2.84708e+07	1.72865e+07	1.75161e+09	17199865	1.70075e+07	5.87251e+06	3.74942e+08	1.88246e+08	5.60074e+07	8.63686e+07	1.66714e+07	6.43091e+07	1.96686e+07	1.56214e+09	1.81589e+07	100783252	6.1075e+07	1.91252e+08	3.23651e+08	1.60129e+07	8.00292e+08	1.76951e+09	1.56353e+07	7.07594e+07	3.77428e+07	3.07804e+07	2.69633e+07	7.16034e+07	2.67801e+07	1.18451e+09	1.4918e+08	4.96188e+07	2.20965e+08	3.01288e+07	9.70866e+06	1.21705e+09	3.8422e+09	3.38405e+07	1.54094e+08	2.21178e+08	8.77308e+07	1.88145e+08	1.54705e+07
X063_M1_pE_118_V4_6524_V4	5.95733e+08	1.81003e+07	1.37114e+08	1.26678e+07	2.63653e+07	2.75213e+09	3.01162e+07	1.6375e+07	1.75742e+09	1.82703e+07	1.15643e+07	3.51056e+06	5.51272e+08	2.67845e+08	4.08817e+07	1.10411e+08	1.91921e+07	5.7634e+07	2.41534e+07	2.0879e+09	2.57095e+07	1.25347e+07	8.15517e+07	1.41658e+08	2.54082e+08	2.86009e+07	6.84376e+08	1.66945e+09	1.51059e+07	4.81496e+07	2.26462e+07	2.78048e+07	2.77309e+07	1.17626e+08	2.56686e+07	1.56024e+09	1.72318e+08	5.46652e+07	4.99902e+08	1.0038e+07	2.29224e+07	9.28113e+08	3.09254e+09	2.59079e+07	8.19686e+07	2.90436e+08	1.0608e+08	1.45249e+08	2.03951e+07
X064_M1_pE_114_V6_14384_V6	4.73746e+08	1.47344e+07	9.55811e+07	2.77188e+07	2.58215e+07	2.65273e+09	2.92857e+07	1.65825e+07	1.66342e+09	1.75416e+07	2.33306e+07	2.26126e+06	3.04349e+08	3.30251e+08	6.86341e+07	1.05032e+08	1.72865e+07	8.01662e+07	1.46216e+07	1.28835e+09	1.43917e+07	1.56633e+07	4.66132e+07	2.12574e+08	3.27131e+08	2.01758e+07	1.10621e+09	1.63798e+09	1.52564e+07	7.05714e+07	3.32956e+07	4.51462e+07	2.65762e+07	1.12573e+08	3.0166e+07	1.22426e+09	1.69876e+08	4.55099e+07	3.65244e+08	2.07819e+07	1.55002e+07	1.16213e+09	4.38238e+09	4.04565e+07	1.56205e+08	2.25181e+08	1.03811e+08	2.13821e+08	1.34302e+07
X066_M1_pE_pool_QC	5.2213e+08	1.5036e+07	1.64838e+08	2.58007e+07	3.15385e+07	3.07268e+09	3.51548e+07	2.06208e+07	1.84297e+09	2.11984e+07	1.19234e+07	6.02585e+06	4.16991e+08	2.47808e+08	6.92164e+07	1.29254e+08	3.18103e+07	9.5124e+07	1.84279e+07	2.06946e+09	2.01778e+07	1.05848e+08	7.51182e+07	2.43172e+08	3.05484e+08	1.55262e+07	9.18857e+08	1.95465e+09	1.58562e+07	8.5308e+07	3.24121e+07	3.21986e+07	3.17163e+07	9.13097e+07	3.16853e+07	1.3823e+09	1.79634e+08	5.83184e+07	2.65081e+08	2.92603e+07	1.11881e+07	1.2583e+09	4.13485e+09	3.38147e+07	1.38346e+08	2.58293e+08	9.72442e+07	1.98429e+08	1.54636e+07
X067_M1_pE_203_V2_14360_V2	3.86638e+08	1.68379e+07	1.28064e+08	2.45508e+07	2.57198e+07	2.75172e+09	3.43576e+07	1.75191e+07	1.7181e+09	2.08899e+07	1.33052e+07	2.44109e+06	1.89605e+08	1.28031e+08	6.14638e+07	1.17162e+08	2.02505e+07	6.27503e+07	1.65684e+07	1.65933e+09	1.8851e+07	1.99611e+07	6.40263e+07	3.18674e+08	1.76406e+08	1.63781e+07	6.4779e+08	1.74443e+09	1.53478e+07	4.13665e+07	1.95278e+07	2.25666e+07	2.64958e+07	8.6116e+07	2.68126e+07	1.02125e+09	1.82315e+08	5.06363e+07	2.55921e+08	2.26468e+07	1.12921e+07	5.1137e+08	2.93051e+09	2.54308e+07	1.48824e+08	1.84481e+08	6.40669e+07	1.38344e+08	1.85685e+07
X068_M1_pE_305_V6_6450_V6	6.00535e+08	1.14435e+07	1.13685e+08	2.21214e+07	2.41098e+07	2.51792e+09	2.9632e+07	1.52433e+07	1.57816e+09	1.59599e+07	2.40796e+07	1.7188e+06	2.46833e+08	1.35436e+08	4.72732e+07	9.02257e+07	1.73602e+07	4.99118e+07	1.2628e+07	1.16519e+09	1.37729e+07	850854	4.30284e+07	1.58412e+08	3.01061e+08	1.14749e+07	6.7479e+08	1.53623e+09	1.20881e+07	3.13661e+07	1.85163e+07	2.30985e+07	2.75517e+07	4.98402e+07	2.85024e+07	1.52574e+09	1.09536e+08	3.57859e+07	1.6953e+08	1.28965e+07	7.08655e+06	1.27044e+09	3.25931e+09	2.76485e+07	1.06859e+08	2.96943e+08	7.175e+07	1.53246e+08	7.53678e+06
X069_M1_pE_208_V6_14401_V6	3.25393e+08	1.82208e+07	1.26772e+08	3.28885e+07	2.4394e+07	2.68175e+09	2.91626e+07	1.71997e+07	1.67571e+09	1.68442e+07	1.06856e+07	2.28294e+06	1.50491e+08	1.09283e+08	1.06088e+08	8.97666e+07	1.66073e+07	5.10338e+07	1.60888e+07	1.55797e+09	1.63486e+07	1.53809e+07	5.35654e+07	1.7392e+08	3.08852e+08	2.18929e+07	6.71858e+08	1.55563e+09	1.32771e+07	5.46718e+07	2.83224e+07	2.36173e+07	2.34236e+07	6.62189e+07	3.48938e+07	8.01089e+08	1.46316e+08	5.35501e+07	2.86865e+08	2.53243e+07	1.26549e+07	1.1184e+09	3.29567e+09	2.8692e+07	1.52296e+08	1.60948e+08	7.63294e+07	1.63086e+08	1.83327e+07
X071_M1_pE_pool_QC	4.667e+08	1.3168e+07	1.37337e+08	2.60462e+07	2.36057e+07	2.41013e+09	2.00571e+07	1.46929e+07	1.456e+09	1.4787e+07	1.19234e+07	6.32636e+06	3.70079e+08	1.86711e+08	4.90678e+07	8.86472e+07	18983152	6.90637e+07	1.84265e+07	1.60583e+09	1.83038e+07	1.00783e+08	6.32794e+07	1.97801e+08	3.28741e+08	1.55262e+07	8.21616e+08	1.93291e+09	1.5992e+07	7.29082e+07	3.91332e+07	3.22918e+07	3.01671e+07	7.21645e+07	2.88835e+07	1192648578	1.49484e+08	4.87001e+07	2.48875e+08	2.42672e+07	1.09685e+07	1.27148e+09	3.79089e+09	3.13267e+07	1.37563e+08	2.2763e+08	8.08007e+07	1.80139e+08	1.54857e+07
X072_M1_pE_201_V2_14359_V2	3.70407e+08	1.25245e+07	1.65386e+08	3.87515e+07	2.13909e+07	3.8355e+09	3.45208e+07	1.77864e+07	1.64465e+09	2.03858e+07	6.16619e+06	2.76959e+06	1.93434e+08	1.13897e+08	8.09528e+07	1.02732e+08	2.95837e+07	7.20209e+07	1.39059e+07	1.35693e+09	1.43202e+07	9.17585e+06	4.54107e+07	1.43279e+08	3.27796e+08	1.24688e+07	6.99712e+08	1.70994e+09	1.47549e+07	3.13521e+07	1.76129e+07	2.91903e+07	2.31057e+07	7.43831e+07	3.26847e+07	1.01816e+09	1.64815e+08	5.08332e+07	2.96719e+08	1.6622e+07	1.17244e+07	7.16652e+08	2.77106e+09	2.23904e+07	1.49365e+08	1.52153e+07	1.08999e+08	1.32184e+08	1.99951e+07
X073_M1_pE_208_V2_14363_V2	3.00596e+08	2.43924e+07	1.38955e+08	2.78429e+07	2.30958e+07	2.39296e+09	2.67159e+07	1.46802e+07	1.59344e+09	1.59505e+07	1.06953e+07	1.57238e+06	7.50172e+07	4.61167e+07	8.40284e+07	1.08793e+08	1.34156e+07	5.30883e+07	1.47736e+07	1.22895e+09	1.38568e+07	9.18451e+06	4.75761e+07	1.86879e+08	1.83896e+08	1.58745e+07	4.89874e+08	1.84561e+09	1.45285e+07	4.73703e+07	2.94045e+07	2.15872e+07	2.61971e+07	6.34805e+07	2.64519e+07	7.65701e+08	1.54694e+08	4.31246e+07	2.26245e+08	1.42308e+07	9.25095e+06	4.51353e+08	2.44278e+09	2.04525e+07	1.65151e+08	1.41274e+08	6.83343e+07	1.185e+08	1.76029e+07
X074_M1_pE_303_V2_6503_V2	4.17621e+08	1.45407e+07	1.11984e+08	2.61193e+07	2.52933e+07	2.59644e+09	2.83371e+07	1.80182e+07	1.6587e+09	1.70073e+07	2.6215e+07	1.81043e+06	2.01177e+08	1.45069e+08	4.57106e+07	9.0895e+07	1.57154e+07	1.01141e+08	1.3382e+07	1.19087e+09	1.51191e+07	1.50918e+06	4.15219e+07	2.05492e+08	3.39256e+08	1.21479e+07	8.72492e+08	1.74371e+09	1.55702e+07	6.06617e+07	2.74682e+07	3.55583e+07	2.23669e+07	5.40161e+07	3.25995e+07	1.0341e+09	1.29054e+08	3.80416e+07	1.69253e+08	1.93158e+07	5.73863e+06	1.08431e+09	3.58083e+09	3.34778e+07	1.52942e+08	1.94145e+08	7.96466e+07	1.75896e+08	1.22653e+07
X076_M1_pE_pool_QC	4.74074e+08	1.53123e+07	1.32535e+08	2.55663e+07	2.76163e+07	2.78164e+09	2.6583e+07	17295118	1.74644e+09	1.71509e+07	1.00708e+07	3.67359e+06	3.99062e+08	1.81426e+08	5.61233e+07	1.70726e+08	2.21312e+07	6.74908e+07	1.84195e+07	1.56948e+09	1.83426e+07	8.6232e+07	6.22805e+07	1.9582e+08	3.83998e+08	1.46506e+07	7.87358e+08	1.9364e+09	1.39789e+07	7.17687e+07	4.01465e+07	3.30211e+07	2.76847e+07	7.15651e+07	2.93013e+07	1.20106e+09	1.49939e+08	48817956	2.66092e+08	2.56494e+07	1.19261e+07	1.31814e+09	3.82953e+09	3.17414e+07	1.43952e+08	2.47734e+07	7.88267e+07	1.90474e+08	1.52384e+07
X077_M1_pE_306_V6_6453_V6	3.80997e+08	1.6317e+07	1.30787e+08	5.17516e+07	2.68939e+07	2.61596e+09	2.52685e+07	1.66922e+07	1.64244e+09	1.66628e+07	2.77496e+07	3.1536e+06	9.08055e+07	6.82385e+07	5.83486e+07	1.01347e+08	3.48261e+07	4.36763e+07	1.38178e+07	1.2321e+09	1.40725e+07	5.33097e+06	4.44451e+07	2.06132e+08	3.37759e+08	7.18018e+06	6.34329e+08	2.08383e+09	1.53469e+07	3.93387e+07	2.36162e+07	2.57306e+07	2.9648e+07	5.90373e+07	3.22965e+07	9.28272e+08	1.07483e+08	5.12075e+07	1.89741e+08	4.97984e+07	7.8474e+06	7.93916e+08	2.44482e+09	2.22285e+07	1.4061e+08	1.82092e+08	4.9717e+07	1.20317e+08	7.66484e+06
X078_M1_pE_208_V4_14378_V4	3.08391e+08	2.71895e+07	1.06348e+08	1.27495e+07	2.0163e+07	2.31732e+09	2.80173e+07	1.37053e+07	1.478e+09	1.68604e+07	2.20085e+07	1.98079e+06	2.06437e+08	1.06463e+08	4.53166e+07	7.44751e+07	1.5973e+07	4.42717e+07	1.37531e+07	1.0669e+09	1.19374e+07	1.21924e+07	1.19837e+07	1.45447e+08	2.50978e+08	4.61994e+07	5.15096e+08	1.69023e+09	1.32322e+07	3.6328e+07	2.67158e+07	2.01882e+07	2.24494e+07	7.77368e+07	2.74258e+07	7.75238e+08	1.72999e+08	4.39187e+07	2.51693e+08	1.52748e+07	1.12523e+07	9.05338e+08	2.56148e+09	2.25738e+07	1.73539e+08	1.46358e+08	5.75524e+07	1.25041e+08	1.77008e+07
X079_M1_pE_302_V1_6500_V2	3.71172e+08	1.40597e+07	1.54368e+08	6.30903e+06	2.97954e+07	3.10109e+09	3.25527e+07	1.92274e+07	1.93596e+09	2.13377e+07	1.00047e+07	1.2804e+06	1.85833e+08	1.27605e+08	3.27149e+07	1.00016e+08	1.92414e+07	1.13762e+08	1.31003e+07	1.10681e+09	1.2811e+07	1.26779e+06	4.05023e+07	1.37901e+08	3.44119e+08	8.04291e+06	8.03328e+08	2.16849e+09	1.7363e+07	7.21961e+07	4.06916e+07	3.49028e+07	3.18682e+07	8.26853e+07	2.45182e+07	9.67266e+08	1.54014e+08	4.80918e+07	2.17523e+08	1.8641e+07	8.75285e+06	1.14758e+09	3.74096e+09	2.98727e+07	1.63477e+08	1.77872e+08	7.95981e+07	1.86773e+08	1.15115e+07
X081_M1_pE_pool_QC	4.45579e+08	1.42403e+07	1.27175e+08	2.51264e+07	2.60526e+07	2.67397e+09	3.17889e+07	1.62603e+07	1.72119e+09	1.82342e+07	1.19234e+07	6025852	3.64955e+08	1.7803e+08	5.65972e+07	8.28553e+07	1.77672e+07	6.92926e+07	1.68575e+07	1.59871e+09	1.73525e+07	9.19883e+07	63429243	1.98545e+08	3.28741e+08	1.37726e+07	7.73365e+08	1.89558e+09	1.43213e+07	7.07611e+07	4.27245e+07	3.23238e+07	3.01671e+07	7.22656e+07	2.84159e+07	1.12903e+09	1.48136e+08	4.80156e+07	2.45967e+08	2.56575e+07	1.09246e+07	1.24564e+09	3.80339e+09	2.9769e+07	1.49036e+08	2.27816e+08	8.1385e+07	1.86128e+08	1.54671e+07
X082_M1_pE_309_V2_6457_V2	3.4025e+08	9.80522e+06	1.72767e+08	2.217e+07	2.3792e+07	2.31942e+09	2.60643e+07	1.47296e+07	1.49089e+09	1.66505e+07	1.22822e+07	1.83031e+06	2.57648e+08	1.85332e+08	4.13265e+07	6.04765e+07	1.68102e+07	7.50321e+07	1.29176e+07	1.05586e+09	1.0848e+07	276806	4.22477e+07	1.41e+08	3.62208e+08	9.7722e+06	7.20684e+08	1.79004e+09	1.30867e+07	5.04311e+07	3.88388e+07	3.01479e+07	2.46574e+07	7.85263e+07	2.75511e+07	8.82367e+08	1.22728e+08	3.80336e+07	1.80974e+08	2.23981e+07	7.6817e+06	1.00863e+09	3.05706e+09	2.58091e+07	1.41098e+08	1.84952e+07	5.89276e+07	1.4619e+08	5.85605e+06
X083_M1_pE_205_V2_14361_V2	3.90137e+08	1.45374e+07	1.10055e+08	2.07227e+07	2.99366e+07	2.65581e+09	2.99007e+07	1.83252e+07	1.74204e+09	1.6459e+07	9.5961e+06	3.96875e+06	3.84215e+08	1.94207e+08	4.64727e+07	8.42514e+07	1.90488e+07	9.11652e+07	2.52301e+07	2.1646e+09	2.44443e+07	2.44987e+07	9.01496e+07	1.73075e+08	3.63311e+08	1.05788e+07	1.39103e+09	1.96166e+09	1.40786e+07	9.03362e+07	5.39323e+07	6.49333e+07	3.04998e+07	8.50956e+07	3.77812e+07	1.00287e+09	2.13251e+08	4.61097e+07	2.46246e+08	2.16845e+07	1.2183e+07	1.53845e+09	6.13302e+09	5.11362e+07	1.44291e+08	2.0263e+08	1.28557e+08	3.2022e+08	2.78672e+07
X084_M1_pE_309_V6_14276_V6	3.5411e+08	1.81218e+07	1.48973e+08	3.62496e+07	2.60056e+07	2.67359e+09	3.39586e+07	1.48744e+07	1.69019e+09	1.87772e+07	1.02214e+07	2.27691e+06	1.42228e+08	6.74056e+07	7.9231e+07	6.99084e+07	2.17778e+07	8.11631e+07	1.46201e+07	1.33337e+09	1.3883e+07	1.43177e+06	5.27228e+07	1.41875e+08	2.83855e+08	1.46434e+07	6.35991e+08	1.92456e+09	1.48117e+07	3.91146e+07	2.50359e+07	2.60256e+07	2.67141e+07	6.85125e+07	2.86784e+07	9.17013e+08	1.57843e+08	5.03467e+07	1.92966e+08	3.15256e+07	9.09108e+06	8.84891e+08	2.57129e+09	1.785e+07	1.55771e+08	1.76061e+08	8.52732e+07	1.30632e+08	6.7077e+06
X086_M1_pE_pool_QC	4.667e+08	1.65192e+07	1.43645e+08	2.58007e+07	2.83512e+07	2.73664e+09	2.67336e+07	1.96391e+07	1.75943e+09	1.65117e+07	9.93123e+06	4.66647e+06	3.75087e+08	1.94725e+08	5.4667e+07	9.04157e+07	1.89832e+07	6.90637e+07	1.84348e+07	1.6013e+09	1.83345e+07	1.1135e+08	6.59227e+07	1.89865e+08	3.23906e+08	1.61323e+07	8.21616e+08	2.21208e+09	1.58562e+07	7.27486e+07	4.01465e+07	3.23212e+07	3.52124e+07	7.44294e+07	2.90732e+07	1192648578	1.52997e+08	4.89815e+07	2.5511e+08	2.53582e+07	1.07351e+07	1.2583e+09	3.82953e+09	3.23497e+07	1.34861e+08	2.39411e+08	8.22411e+07	1.88174e+08	1.55311e+07
X087_M1_pE_305_V2_6448_V2	7.81667e+08	6.78668e+06	1.35871e+08	2.54865e+07	2.92214e+07	2.77071e+09	3.25685e+07	1.86097e+07	1.77836e+09	1.76062e+07	8.43121e+06	2.94264e+06	3.47684e+08	2.57195e+08	5.87603e+07	8.31742e+07	3.01994e+07	7.375e+07	9.69584e+06	9.40614e+08	9.45124e+06	944444	3.63895e+07	1.85936e+08	5.34028e+08	6.07018e+06	9.15725e+08	1.94168e+09	1.30612e+07	8.03854e+07	3.98108e+07	3.19214e+07	2.85165e+07	4.20793e+07	2.487e+07	1.96852e+09	8.35809e+07	2.23866e+07	1.50832e+08	3.96092e+06	5.98643e+06	1.94404e+09	3.98801e+09	3.04319e+07	1.50068e+08	3.97101e+08	3.48377e+07	2.04361e+08	9.62614e+06
X088_M1_pE_207_V4_14377_V4	4.05329e+08	1.56953e+07	1.28636e+08	1.84814e+07	2.65612e+07	2.67999e+09	3.13278e+07	1.62484e+07	1.73265e+09	1.76829e+07	1.0188e+07	3.0354e+06	3.23989e+08	2.1546e+08	5.94605e+07	9.80048e+07	1.65036e+07	1.12712e+08	1.30277e+07	1.2559e+09	1.27693e+07	2.02622e+07	4.96761e+07	1.43991e+08	2.58083e+08	3.28117e+07	7.68884e+08	1.95974e+09	1.24927e+07	4.29436e+07	2.56305e+07	2.77965e+07	2.71243e+07	7.34317e+07	2.6337e+07	1.02736e+09	2.0637e+08	5.01851e+07	3.42974e+08	8.74257e+06	1.48572e+07	1.06662e+09	3.30586e+09	2.24157e+07	9.631e+07	1.88116e+07	7.27248e+07	1.59626e+08	2.36573e+07
X089_M1_pE_302_V4_6501_V4	4.12728e+08	1.90866e+07	1.2555e+08	3.61156e+06	2.89527e+07	2.72249e+09	2.94354e+07	1.8276e+07	1.79015e+09	1.64902e+07	9.12095e+06	1.91797e+06	3.43697e+08	1.95582e+08	5.53809e+07	6.78316e+07	1.9831e+07	6.79998e+07	1.04126e+07	1.01868e+09	1.09365e+07	8.72162e+07	4.12553e+07	1.45229e+08	2.92558e+08	1.37718e+07	8.26304e+08	1.88889e+09	1.44499e+07	6.55254e+07	4.15262e+07	3.11e+07	2.69671e+07	6.07951e+07	2.69931e+07	1.07044e+09	1.37259e+08	4.25058e+07	2.97711e+08	1.67918e+07	1.5091e+07	1.10053e+09	3.96279e+09	2.95583e+07	1.67686e+08	2.1449e+08	7.21557e+07	1.93301e+08	6.07361e+07
X091_M1_pE_pool_QC	5.11933e+08	1.5036e+07	1.41752e+08	2.59624e+07	2.76163e+07	2.78795e+09	3.04377e+07	17295118	1.75144e+09	1.78404e+07	1.90521e+07	5.94079e+06	3.75087e+08	1.97335e+08	5.68975e+07	9.09061e+07	18983152	6.88798e+07	1.84035e+07	1.62346e+09	1.87705e+07	1.02982e+08	1.61857e+07	2.09096e+08	2.96555e+08	1.892e+07	8.2509e+08	1.9096e+09	1.76611e+07	7.33922e+07	3.82815e+07	3.26428e+07	2.97986e+07	7.53871e+07	2.89459e+07	1.25929e+09	1.57822e+08	5.06325e+07	2.7018e+08	2.56684e+07	1.25639e+07	1.28055e+09	3.89638e+09	3.28859e+07	1.36397e+08	2.58245e+08	8.37299e+07	1.90752e+08	1.47773e+07
X092_M1_pE_203_V6_14398_V6	3.74668e+08	3.37276e+07	1.15033e+08	2.38243e+07	2.69157e+07	2.58358e+09	2.7174e+07	1.60306e+07	1.63846e+09	1.67396e+07	5.47611e+06	2.6097e+06	1.31338e+08	6.49746e+07	5.6882e+07	8.5492e+07	1.74768e+07	5.31382e+07	1.58245e+07	1.34032e+09	1.69839e+07	3.65544e+07	5.72508e+07	3.9772e+08	1.80831e+08	4.37962e+07	4.91599e+08	1.75848e+09	1.28718e+07	3.27396e+07	1.91589e+07	1.85976e+07	2.83876e+07	7.7135e+07	2.42426e+07	9.03823e+08	2.0525e+08	5.60577e+07	2.57667e+08	1.63095e+07	1.09598e+07	5.04543e+08	2.06218e+09	1.6906e+07	1.55834e+08	1.83672e+08	8.51662e+07	1.01418e+08	1.39799e+07
X093_M1_pE_203_V4_14375_V4	3.43231e+08	1.66876e+07	1.0375e+08	1.79642e+07	2.96709e+07	2.48028e+09	2.6041e+07	1.82544e+07	1.56353e+09	1.42739e+07	6.72745e+06	2.40452e+06	7.1952e+08	2.78579e+08	6.85573e+07	8.55494e+07	1.46474e+07	6.3315e+07	1.66607e+07	1.37428e+09	1.53188e+07	1.16351e+07	5.99793e+07	1.89067e+08	1.80987e+08	2.59072e+07	5.28102e+08	1.72425e+09	1.19215e+07	7.47917e+07	3.91123e+07	1.90296e+07	2.6772e+07	5.6639e+07	2.03672e+07	8.32628e+08	2.22881e+08	4.01309e+07	2.12359e+08	1.32556e+07	9.74882e+06	4.23458e+08	2.10354e+09	1.64076e+07	1.75611e+08	1.73887e+08	5.44542e+07	1.02243e+08	1.75295e+07
X094_M1_pE_310_V2_6459_V2	7.40658e+08	1.00847e+07	1.53552e+08	2.82128e+07	2.79125e+07	2.51305e+09	2.74558e+07	1.76153e+07	1.65065e+09	1.59272e+07	9.8727e+06	2.61713e+06	2.18151e+08	1.4796e+07	4.72103e+07	9.01404e+07	3.07774e+07	5.29298e+07	1.46301e+07	1.22054e+09	1.28793e+07	666613	4.96127e+07	1.78794e+08	4.34231e+08	3.87335e+06	7.99219e+08	1.92063e+09	1.59803e+07	4.53919e+07	3.02925e+07	3.28651e+07	2.82634e+07	5.00429e+07	3.47578e+07	1.83654e+09	1.14765e+08	3.71467e+07	1.7903e+08	2.48034e+07	7.98333e+06	1.41105e+09	2.98521e+09	2.48316e+07	1.3172e+08	3.6757e+08	3.97857e+07	1.46007e+08	1.15453e+07
X096_M1_pE_pool_QC	4.667e+08	1.52557e+07	1.36675e+08	2.59898e+07	3.00957e+07	2.73664e+09	2.43004e+07	1.92095e+07	1.74421e+09	1.61156e+07	1.44157e+07	6.17609e+06	3.7592e+08	1.86711e+08	5.57065e+07	9.04533e+07	2.33733e+07	7.15369e+07	1.86712e+07	1.48198e+09	1.83415e+07	1.00682e+08	6.21033e+07	1.97801e+08	3.27625e+08	1.55262e+07	8.21616e+08	1.93291e+09	1.58562e+07	7.31674e+07	4.01964e+07	3.19176e+07	3.01671e+07	7.21645e+07	3.0728e+07	1192648578	149483565	4.87072e+07	2.5511e+08	2.61938e+07	1.12446e+07	1.25108e+09	3.92179e+09	3.13625e+07	1.43667e+08	2.58789e+07	8.12074e+07	1.88145e+08	1.54518e+07
X097_M1_pE_209_V6_14402_V6	3.54708e+08	1.16033e+07	1.24939e+08	2.30576e+07	2.6158e+07	2.48253e+09	2.31384e+07	1.75299e+07	1.58721e+09	1.58503e+07	5.68232e+06	2.80385e+06	8.05933e+07	4.80119e+07	6.60913e+07	8.01292e+07	2.32218e+07	6.48516e+07	1.37193e+07	9.9989e+08	1.3857e+07	6.1222e+06	4.24037e+07	2.189e+08	2.50489e+08	6.24994e+06	7.23915e+08	1.7255e+09	1.36261e+07	2.06725e+07	1.572e+07	3.22271e+07	2.86387e+07	5.40447e+07	3.19467e+07	8.7314e+08	1.95518e+08	4.97755e+07	2.33536e+08	4.39484e+07	9.42427e+06	8.88536e+08	3.54022e+09	2.68798e+07	1.43084e+08	1.79479e+07	9.19821e+07	1.71031e+08	2.46849e+07
X098_M1_pE_302_V6_6502_V6	3.39169e+08	1.38108e+07	1.02938e+08	3.28271e+07	2.77193e+07	2.75629e+09	2.79681e+07	1.72686e+07	1.64508e+09	1.68279e+07	4.44803e+06	1.22116e+06	1.01292e+08	3.74653e+07	4.7244e+07	1.01324e+08	1.4094e+07	5.82157e+07	1.15038e+07	9.5945e+08	1.25569e+07	1.99488e+06	3.9415e+07	1.36267e+08	2.06828e+08	7.77374e+06	5.25439e+08	1.84513e+09	1.71913e+07	4.58113e+07	2.67725e+07	1.80662e+07	3.26058e+07	3.38424e+07	2.47492e+07	8.20391e+08	1.40999e+08	5.0216e+07	2.26819e+08	2.01736e+07	1.00888e+07	7.33266e+08	2.48947e+09	1.94281e+07	1.33907e+08	1.70448e+08	7.50892e+07	1.15993e+08	8.68999e+06
X099_M1_pE_209_V4_14379_V4	4.014e+08	9.78413e+06	1.02023e+08	1.48964e+07	2.61416e+07	2.40731e+09	2.12885e+07	1.59708e+07	1.52587e+09	1.42841e+07	5.33659e+06	2.24494e+06	2.50945e+08	1.08396e+08	7.57966e+07	8.12785e+07	1.34978e+07	5.91242e+07	1.62848e+07	1.24849e+09	1.89611e+07	1.41743e+07	5.64836e+07	1.66253e+08	2.85519e+08	1.05861e+07	7.45257e+08	1.68334e+09	1.21483e+07	3.99946e+07	2.53297e+07	3.20971e+07	2.94322e+07	5.92003e+07	4.05542e+07	9.72371e+08	1.73054e+08	4.07983e+07	2.32611e+08	4.14596e+07	1.35e+07	9.21573e+08	3.36071e+09	2.71411e+07	1.29091e+08	1.91073e+08	7.02046e+07	1.55868e+08	2.69595e+07
X101_M1_pE_pool_QC	4.59916e+08	1.23541e+07	1.16928e+08	2.21087e+07	2.58853e+07	2.58552e+09	2.70291e+07	1.70543e+07	1.64219e+09	17199865	1.19234e+07	4.42312e+06	3.48409e+08	1.51184e+08	5.21028e+07	8.66619e+07	1.59178e+07	6.90637e+07	1.5616e+07	1.60583e+09	1.96453e+07	8.80789e+07	6.35818e+07	1.80355e+08	3.34074e+08	1.51968e+07	8.1757e+08	1.76547e+09	1.55579e+07	7.13129e+07	4.01465e+07	3.63684e+07	2.46075e+07	6.38944e+07	2.86416e+07	1.11788e+09	1.37677e+08	4.45534e+07	2.31377e+08	2.49955e+07	1.09685e+07	1.2583e+09	3.83358e+09	31438532	1.37113e+08	2.2763e+08	8.12608e+07	1.75619e+08	1.45132e+07
X102_M1_pE_303_V4_6504_V4	4.79618e+08	2.32187e+07	9.25885e+07	1.65065e+07	2.35901e+07	2.70512e+09	2.66843e+07	1.84711e+07	1.69177e+09	1.5786e+07	7.64507e+06	1.27865e+06	4.21297e+08	1.84502e+08	4.44038e+07	8.72085e+07	1.85495e+07	6.05951e+07	1.53241e+07	1.38569e+09	1.71523e+07	5.89733e+07	5.53937e+07	1.5181e+08	2.35775e+08	2.90009e+07	5.69927e+08	1.95314e+09	1.59049e+07	6.71051e+07	2.89309e+07	2.30181e+07	3.63985e+07	6.83178e+07	2.63165e+07	1.11422e+09	1.76795e+08	5.06749e+07	2.20161e+08	1.69452e+07	8.61314e+06	9.53387e+08	2.7549e+09	2.24267e+07	1.33182e+08	2.27778e+08	6.72459e+07	1.33342e+08	1.33381e+07
X103_M1_pE_308_V6_14273_V6	3.46505e+08	7.61721e+06	9.92306e+07	3.02379e+07	2.4319e+07	2.79785e+09	3.1101e+07	1.85329e+07	1.77007e+09	1.89619e+07	1.56578e+07	2.6042e+06	2.78586e+08	1.54975e+08	6.02749e+07	8.88304e+07	1.62686e+07	6.58546e+07	1.6338e+07	1.5153e+09	1.74136e+07	965656	6.3829e+07	1.32718e+08	2.52059e+08	1.04213e+07	6.81964e+08	1.78485e+09	1.78522e+07	8.6867e+07	4.18708e+07	2.76007e+07	3.38395e+07	7.87382e+07	2.44637e+07	8.75423e+08	1.12493e+08	4.25605e+07	1.82721e+08	1.95655e+07	7.63108e+06	9.08958e+08	3.20645e+09	2.47122e+07	1.33039e+08	1.75917e+08	7.39575e+07	1.52375e+08	9.19987e+06
X104_M1_pE_308_V4_6456_V4	3.86297e+08	1.03076e+07	8.59839e+07	3.46919e+07	2.9719e+07	2.78866e+09	2.87335e+07	1.96199e+07	1.73984e+09	1.82874e+07	8.72812e+06	2.72492e+06	6.95352e+08	2.71234e+08	5.81794e+07	8.74622e+07	1.79454e+07	3.78532e+07	1.60881e+07	1.44613e+09	1.55565e+07	6.77421e+07	5.87205e+07	1.77831e+08	1.93837e+08	1.54671e+07	5.97273e+08	1.79692e+09	1.63149e+07	4.5459e+07	2.79523e+07	2.18909e+07	2.80631e+07	6.58956e+07	2.37862e+07	9.5555e+08	1.53581e+08	5.68825e+07	2.05155e+08	1.9197e+07	8.98119e+06	4.47777e+08	2.33545e+09	1.79068e+07	1.35867e+08	1.92046e+08	6.77754e+07	1.10701e+08	8.48477e+06
X106_M1_pE_pool_QC	4.72221e+08	1.4807e+07	1.39194e+08	2.56375e+07	2.6479e+07	2.61143e+09	2.70818e+07	1.69698e+07	1.65196e+09	1.74337e+07	1.04704e+07	4.4514e+06	3.82063e+08	186711143	5.60939e+07	9.06979e+07	2.30155e+07	6.45272e+07	1.69395e+07	1.65913e+09	1.80867e+07	1.02232e+08	6.81459e+07	2.01386e+08	2.97238e+08	1.68611e+07	8.56515e+08	1.93376e+09	1.60177e+07	6.58776e+07	3.44472e+07	2.79726e+07	3.12425e+07	7.3233e+07	2.91129e+07	1.19914e+09	1.53586e+08	5.79133e+07	2.5601e+08	2.56348e+07	1.08972e+07	1.18947e+09	3.82493e+09	3.00097e+07	1.37524e+08	2.27363e+08	8.2223e+07	1.76982e+08	1.54154e+07
X107_M1_pE_201_V4_14374_V4	3.62328e+08	1.52186e+07	1.18735e+08	2.25133e+07	2.20334e+07	2.32683e+09	2.38556e+07	1.60151e+07	1.4801e+09	1.48988e+07	8.26166e+06	2.48644e+06	2.6598e+09	9.36978e+08	6.19965e+07	8.82435e+07	1.37678e+07	5.93163e+07	1.12231e+07	1.00359e+09	1.12526e+07	9.64678e+06	4.17776e+07	1.28354e+08	3.07924e+08	1.937e+07	7.39689e+08	1.43152e+09	1.24444e+07	6.29373e+07	3.67596e+07	2.56127e+07	2.38372e+07	8.6051e+07	1.94838e+07	9.17736e+08	2.23809e+08	4.97239e+07	2.28678e+08	1.20601e+07	1.06065e+07	9.33939e+08	2.97335e+09	2.28462e+07	1.42911e+08	1.75395e+08	7.64316e+07	1.39058e+08	1.76879e+07
X108_M1_pE_306_V2_6451_V2	3.63724e+08	9.62621e+06	1.18663e+08	1.50746e+07	2.4171e+07	2.41193e+09	2.50712e+07	1.20752e+07	1.55379e+09	1.57715e+07	1.1587e+07	2.03646e+06	1.33273e+08	9.04408e+06	4.16399e+07	8.56029e+07	1.34002e+07	7.08843e+07	1.40044e+07	1.22834e+09	1.40683e+07	289681	4.90341e+07	2.10443e+08	2.66796e+08	7.65909e+06	8.12624e+08	1.42898e+09	1.2959e+07	3.50786e+07	2.22302e+07	2.77563e+07	2.68384e+07	8.31634e+07	2.57444e+07	9.04713e+08	1.06821e+08	3.86719e+07	1.67409e+08	3.0375e+07	7.46573e+06	9.54948e+08	3.27308e+09	2.72259e+07	1.2709e+08	1.81942e+07	5.9889e+07	1.54979e+08	7.64029e+06
X109_M1_pE_207_V2_14362_V2	1.7185e+08	6.02968e+06	9.96596e+07	1.01153e+07	7.83674e+06	9.46299e+08	9.83176e+06	4.99759e+06	5.92667e+08	5.66774e+06	1.21031e+07	360766	9.69729e+07	6.14194e+07	1.41601e+07	4.76039e+07	4.96917e+06	2.67463e+07	4.39142e+06	4.0284e+08	3.91035e+06	6.16485e+06	1.4329e+07	1.20052e+08	1.31685e+08	4.5686e+06	3.82462e+08	5.67275e+08	5.09909e+06	1.75226e+07	4.19286e+07	1.52947e+07	1.01163e+07	4.3907e+07	5.10446e+06	3.8089e+08	9.3894e+07	1.94258e+07	9.99208e+07	8.74786e+06	4.43262e+06	3.38039e+08	1.35232e+09	1.15094e+07	9.08128e+07	6.52167e+06	3.4509e+07	6.57034e+07	5.59381e+06
X111_M1_pE_pool_QC	4.37699e+08	1.55915e+07	1.37337e+08	2.61749e+07	2.83794e+07	2.76498e+09	2.5821e+07	1.84403e+07	1.80389e+09	1.63931e+07	1.0766e+07	5.94162e+06	3.66364e+08	1.61352e+08	5.00491e+07	9.19577e+07	1.35289e+07	6.57509e+07	1.9992e+07	1.49093e+09	1.71502e+07	8.7802e+07	63429243	1.97889e+08	3.30215e+08	1.55262e+07	8.2038e+08	1.845e+09	1.55723e+07	7.55899e+07	4.11139e+07	3.32682e+07	3.01678e+07	6.8197e+07	2.92149e+07	1.09299e+09	149483565	4.74607e+07	2.25406e+08	2.74678e+07	1.09685e+07	1.2666e+09	3.82953e+09	3.54563e+07	1.26508e+08	2.09116e+08	7.62639e+07	1.87894e+08	1.39172e+07
X112_M1_pE_201_V6_14397_V6	3.4351e+08	1.82706e+07	1.46051e+08	2.26734e+07	2.87243e+07	2.62945e+09	2.8683e+07	1.80364e+07	1.68873e+09	1.80178e+07	1.37734e+07	4.15586e+06	1.65569e+08	8.55888e+07	5.2156e+07	9.07927e+07	1.2031e+07	7.30733e+07	1.27605e+07	1.13462e+09	1.28553e+07	1.34295e+07	4.44423e+07	1.45088e+08	2.89224e+08	1.40829e+07	6.9406e+08	1.84218e+09	1.55543e+07	4.02324e+07	2.50034e+07	2.59381e+07	2.93984e+07	6.55744e+07	2.69612e+07	8.71919e+08	2.06654e+08	6.02602e+07	2.55601e+08	1.74917e+07	1.22788e+07	5.98227e+08	2.88422e+09	2.51021e+07	1.1037e+08	1.66345e+08	1.23402e+08	1.37383e+08	1.53985e+07
X113_M1_pE_131_V6_14395_V6	3.16555e+08	2.05502e+07	1.56831e+08	1.72776e+07	2.63169e+07	2.68636e+09	3.11227e+07	1.6037e+07	1.69106e+09	1.78451e+07	1.51503e+07	3.04656e+06	9.75807e+07	4.96622e+07	4.47809e+07	8.03893e+07	1.19301e+07	3.41632e+07	1.59891e+07	1.39842e+09	1.67233e+07	9.47082e+06	5.1967e+07	2.37599e+08	2.95421e+08	1.55731e+07	7.42068e+08	1.89285e+09	1.72171e+07	2.69511e+07	1.6209e+07	2.6947e+07	3.0641e+07	3.97105e+07	2.83656e+07	7.9642e+08	2.02756e+08	5.31012e+07	2.13489e+08	7.86787e+07	9.39004e+06	1.20207e+09	4.09326e+09	3.92615e+07	1.22684e+08	1.54263e+08	1.16783e+08	2.03526e+08	1.79889e+07
X114_M1_pE_305_V4_6449_V4	6.8764e+08	1.31093e+07	1.25619e+08	2.00767e+07	2.4748e+07	2.41876e+09	2.42669e+07	1.59414e+07	1.54104e+09	1.44747e+07	8.66321e+06	1.8392e+06	3.34524e+08	1.84536e+08	2.53034e+07	6.25518e+07	1.52451e+07	5.57383e+07	9.7844e+06	9.07529e+08	9.65685e+06	6.01739e+07	3.374e+07	1.74781e+08	2.59741e+08	9.48862e+06	5.11985e+08	1.66821e+09	1.55422e+07	6.17835e+07	3.97358e+07	1.8904e+07	2.61586e+07	4.51238e+07	3.14954e+07	1.70167e+09	1.04885e+08	3.95959e+07	1.75263e+08	1.24595e+07	8.2595e+06	9.05225e+08	2.12044e+09	1.68158e+07	1.16469e+08	3.27265e+08	4.76455e+07	1.02514e+08	7.42393e+06
X116_M1_pE_pool_QC	4.63271e+08	1.42361e+07	1.3601e+08	2.43117e+07	2.76163e+07	2.73664e+09	2.93165e+07	1.72951e+07	1.75144e+09	1.71999e+07	1.89678e+07	6.02585e+06	3.75054e+08	1.86711e+08	5.5966e+07	8.97284e+07	18983152	6.98427e+07	1.84279e+07	1605825288	1.82099e+07	9.84564e+07	6.34186e+07	1.99516e+08	3.3443e+08	1.72823e+07	8.37942e+08	1.95174e+09	1.58347e+07	7.31583e+07	3.6539e+07	3.23212e+07	2.86739e+07	7.21645e+07	2.88598e+07	1.18308e+09	1.48345e+08	4.88719e+07	2.54079e+08	2.56508e+07	1.05794e+07	1.2583e+09	3.82756e+09	3.14385e+07	1.38346e+08	2.28198e+08	8.24252e+07	1.88145e+08	1.5371e+07
X117_M1_pE_205_V6_14399_V6	3.17337e+08	1.75062e+07	1.05526e+08	2.84231e+07	2.76586e+07	2.66893e+09	2.84375e+07	1.4936e+07	1.7077e+09	1.67292e+07	1.46313e+07	2.10072e+06	1.73972e+08	9.17365e+07	5.8627e+07	9.1038e+07	1.42115e+07	6.18097e+07	1.917e+07	1.61181e+09	1.80842e+07	1.50849e+07	6.54588e+07	2.26028e+08	2.60525e+08	2.66634e+07	9.73982e+08	1.7547e+09	1.51994e+07	5.83177e+07	3.3212e+07	4.13622e+07	2.53187e+07	6.41082e+07	2.29014e+07	8.04009e+08	2.02821e+08	4.82784e+07	2.36396e+08	2.44847e+07	1.22194e+07	1.26737e+09	4.44812e+09	4.1224e+07	1.27442e+08	1.48653e+08	1.04763e+08	2.18542e+08	1.54051e+07
X118_M1_pE_309_V4_6458_V4	3.60379e+08	1.08285e+07	8.69593e+07	1.98965e+07	2.62971e+07	2.70232e+09	2.99174e+07	1.70247e+07	1.72543e+09	1.90451e+07	1.21863e+07	2.4132e+06	7.48341e+08	3.0719e+08	4.2147e+07	8.26539e+07	1.25162e+07	6.48798e+07	1.43208e+07	1.19253e+09	1.17337e+07	3.14226e+07	1.01399e+07	1.58164e+08	3.2202e+08	2.75299e+07	7.70613e+08	1.74111e+09	1.46463e+07	4.97201e+07	3.23354e+07	2.92099e+07	2.53865e+07	7.99833e+07	3.18017e+07	9.0561e+08	1.70364e+08	5.49069e+07	2.15896e+08	1.5977e+07	1.00399e+07	7.76041e+08	3.13837e+09	2.65896e+07	1.4295e+08	1.42192e+07	6.50908e+07	1.80038e+07	1.00349e+07
X119_M1_pE_308_V2_6455_V2	3.37783e+08	1.36716e+07	1.89595e+08	4.2857e+07	2.02512e+07	2.67532e+09	3.09947e+07	1.56278e+07	1.72583e+09	1.8078e+07	1.20818e+07	2.87736e+06	2.03418e+08	1.42288e+08	6.45508e+07	9.47026e+07	1.51633e+07	7.59063e+07	1.83441e+07	1.6126e+09	1.76732e+07	1.43933e+06	6.44214e+07	3.19723e+08	4.62474e+08	7.36129e+06	1.02793e+09	1.72994e+09	1.66577e+07	8.27716e+07	4.30855e+07	4.15951e+07	2.56798e+07	9.90621e+07	2.66281e+07	8.74673e+08	1.32381e+08	5.25338e+07	2.17271e+08	2.99933e+07	9.04577e+06	9.50578e+08	3.74482e+09	2.90494e+07	1.18855e+08	1.42982e+07	9.81091e+07	1.8325e+08	9.62705e+06
X121_M1_pE_pool_QC	4.39263e+08	1.51572e+07	1.41522e+08	2.58007e+07	2.71558e+07	2.69114e+09	2.70824e+07	1.68762e+07	1.71433e+09	1.73818e+07	1.05241e+07	5.57725e+06	3.71123e+08	1.87994e+08	5.84227e+07	8.44357e+07	1.79324e+07	7.97347e+07	1.91696e+07	1.67788e+09	1.8622e+07	1.1827e+08	5.99162e+07	1.94936e+08	2.91479e+08	1.41698e+07	8.2166e+08	1.9305e+09	1.58376e+07	7.55751e+07	4.22921e+07	2.85661e+07	3.19641e+07	7.67126e+07	2.91176e+07	1.13902e+09	1.60877e+08	5.16039e+07	2.62101e+08	2.77548e+07	1.35007e+07	1.23638e+09	3.85374e+09	3.22796e+07	1.3964e+08	2.2194e+08	8.01478e+07	1.88323e+08	1.49054e+07
X122_M1_pE_306_V4_6452_V4	3.7078e+08	1.20358e+07	7.49457e+07	1.32359e+07	2.5439e+07	2.8188e+09	3.36218e+07	1.524e+07	1.77782e+09	2.02052e+07	1.09675e+07	3.63913e+06	3.37619e+08	1.91011e+08	3.94117e+07	8.42727e+07	1.41894e+07	5.78977e+07	1.76367e+07	1.56227e+09	1.72282e+07	6.86089e+07	6.42794e+07	1.53057e+08	3.30817e+08	1.69207e+07	8.17076e+08	1.7587e+09	1.67257e+07	8.09799e+07	4.34479e+07	2.91712e+07	2.47126e+07	7.77203e+07	3.77415e+07	9.67712e+08	1.22947e+08	5.16102e+07	2.13195e+08	2.93517e+07	1.09617e+07	1.0795e+09	3.52603e+09	2.58919e+07	1.42497e+08	1.84941e+08	6.29361e+07	1.74738e+08	1.25899e+07
X123_M1_pE_303_V6_6505_V6	3.88603e+08	2.62364e+07	1.00331e+08	2.89147e+07	3.26161e+07	3.19972e+09	3.51112e+07	1.92387e+07	2.01242e+09	2.00417e+07	1.24964e+07	1.53186e+06	1.13491e+08	5.90833e+07	6.03111e+07	9.10474e+07	1.21489e+07	6.41041e+07	1.7421e+07	1.56e+09	1.88902e+07	2.91746e+06	6.46355e+07	2.12218e+08	3.16306e+08	2.94269e+07	6.23375e+08	2.24342e+09	1.86609e+07	5.08257e+07	2.1612e+07	2.01108e+07	3.35514e+07	6.10555e+07	2.95854e+07	1.03724e+09	1.94934e+08	4.43011e+07	2.21154e+08	2.55782e+07	9.81218e+06	1.28109e+09	3.12331e+09	2.55182e+07	1.32948e+08	1.97476e+08	9.94456e+07	1.53687e+08	1.22663e+07
X124_M1_pE_207_V6_14400_V6	3.75088e+08	2.26518e+07	1.37946e+08	2.94329e+07	2.75754e+07	2.77238e+09	2.7228e+07	1.835e+07	1.73132e+09	1.71804e+07	1.42731e+07	3.08044e+06	2.12455e+08	8.56579e+07	6.21634e+07	9.37392e+07	1.50511e+07	8.35882e+07	1.39182e+07	1.22139e+09	1.40471e+07	2.55332e+07	5.24176e+07	1.83349e+08	3.34778e+08	3.53378e+07	8.50856e+08	1.91691e+09	1.84449e+07	3.38756e+07	2.01907e+07	3.19024e+07	2.70423e+07	7.86607e+07	3.12018e+07	9.70679e+08	1.90556e+08	5.32639e+07	3.43381e+08	1.44222e+07	1.47027e+07	1.03402e+09	3.6189e+09	3.02043e+07	1.15328e+08	1.72729e+07	1.04141e+08	1.80246e+08	1.7395e+07
X126_M1_pE_pool_QC	4.79726e+08	1.5036e+07	1.4264e+08	2.65784e+07	2.13448e+07	2.82825e+09	2.82575e+07	1.87526e+07	1.7909e+09	1.85039e+07	2.19909e+07	5.94613e+06	3.95307e+08	1.93642e+08	5.7511e+07	9.41876e+07	1.78997e+07	6.90637e+07	1.90527e+07	1.71839e+09	1.83038e+07	1.00783e+08	6.94365e+07	2.01111e+08	3.53842e+08	1.71496e+07	8.63373e+08	2.03341e+09	1.77915e+07	7.75446e+07	3.37934e+07	3.24017e+07	2.9601e+07	7.86956e+07	3.42678e+07	1.22052e+09	1.583e+08	5.36012e+07	3.21224e+08	2.55388e+07	1.28368e+07	1.37202e+09	3.95213e+09	2.95067e+07	1.30222e+08	2.37839e+08	8.52045e+07	1.96329e+08	1.56507e+07
X127_M1_pE_209_V2_14364_V2	4.20173e+08	1.20207e+07	1.49126e+08	7.60079e+06	2.52584e+07	2.61304e+09	3.02377e+07	1.53882e+07	1.64784e+09	1.79604e+07	1.01224e+07	2.89197e+06	1.97707e+08	1.30971e+07	1.11424e+08	9.40273e+07	1.17591e+07	8.70611e+07	1.66756e+07	1.4674e+09	1.72194e+07	2.26853e+07	6.40419e+07	2.05186e+08	3.26203e+08	6.501e+06	1.00768e+09	1.78617e+09	1.62384e+07	5.53943e+07	3.25186e+07	3.96959e+07	2.50927e+07	6.61299e+07	4.50434e+07	1.0846e+09	1.75787e+08	3.86078e+07	3.31451e+08	6.4415e+07	1.40681e+07	1.45655e+09	4.56591e+09	3.69295e+07	1.32383e+08	2.09043e+08	9.09232e+07	2.28738e+08	2.44062e+07
X128_M1_pE_205_V4_14376_V4	3.57029e+08	1.73152e+07	1.41191e+08	2.5465e+07	2.69114e+07	2.71568e+09	3.05696e+07	1.63274e+07	1.71702e+09	1.88093e+07	9.14873e+06	2.48163e+06	2.21601e+08	1.32661e+07	9.56091e+07	9.61579e+07	1.97229e+07	7.8002e+07	2.23212e+07	1.93386e+09	2.27684e+07	1.52729e+07	8.59749e+07	1.83609e+08	2.37962e+08	2.17512e+07	1.06004e+09	1.8178e+09	1.69392e+07	1.23898e+08	5.31979e+07	4.11541e+07	2.76942e+07	9.63164e+07	2.72653e+07	9.30589e+08	2.43464e+08	5.13349e+07	3.33645e+08	2.50747e+07	1.31067e+07	1.33642e+09	4.86677e+09	3.97738e+07	1.1925e+08	1.84492e+08	1.04709e+08	2.54901e+08	3.06239e+07
X130_M1_pE_pool_QC	466700129	1.72991e+07	1.37337e+08	2.26402e+07	2.86263e+07	2.73664e+09	2.46919e+07	1.71177e+07	1.75144e+09	1.72733e+07	9.50661e+06	7.27155e+06	3.75087e+08	1.72452e+08	5.60201e+07	9.04157e+07	1.17772e+07	6.47053e+07	1.84477e+07	1605825288	1.74366e+07	1.1327e+08	6.30991e+07	1.81079e+08	3.00924e+08	1.55116e+07	8.21616e+08	1.93324e+09	1.56121e+07	7.32984e+07	4.01465e+07	3.23212e+07	3.03921e+07	7.23255e+07	2.89617e+07	1.19313e+09	1.49484e+08	4.8818e+07	2.5511e+08	2.56494e+07	1.09685e+07	1.25632e+09	3.75186e+09	31438532	1.38346e+08	2.2763e+08	8.12074e+07	1.88136e+08	1.54563e+07
X131_M1_pE_313_V2_6464_V2	3.82365e+08	1.08483e+07	1.37339e+08	1.90812e+06	2.2549e+07	2.46079e+09	2.76175e+07	1.42871e+07	1.56732e+09	1.66624e+07	1.7037e+07	3.09194e+06	1.4983e+08	1.09164e+07	2.00207e+07	8.96188e+07	1.42358e+07	4.56629e+07	1.89466e+07	1.55357e+09	1.90689e+07	3.88674e+06	6.68873e+07	2.02858e+08	4.00985e+08	4.65303e+06	1.3198e+09	1.62874e+09	1.27077e+07	9.16982e+07	6.03817e+07	5.55388e+07	2.75663e+07	7.7756e+07	3.02426e+07	9.70478e+08	1.27871e+08	5.07299e+07	1.96358e+08	2.8372e+07	7.1032e+06	1.59561e+09	5.52022e+09	4.92088e+07	1.57832e+08	1.96304e+08	9.79371e+07	2.80149e+08	1.25529e+07
X132_M1_pE_314_V2_6466_V2	4.36937e+08	1.12633e+07	1.72491e+08	9.88984e+06	2.47911e+07	2.82994e+09	3.31732e+07	1.61424e+07	1.80772e+09	2.05883e+07	7.93473e+06	2.89458e+06	2.08061e+08	1.1921e+08	4.29695e+07	9.60882e+07	2.00499e+07	8.31291e+07	1.76129e+07	1.52154e+09	1.74653e+07	2.90736e+06	6.43556e+07	2.02406e+08	3.20532e+08	4.16558e+06	9.50898e+08	1.89334e+09	1.86319e+07	7.35225e+07	4.00708e+07	3.70161e+07	2.52666e+07	6.11917e+07	3.12642e+07	1.10484e+09	2.58595e+08	4.01447e+07	2.08288e+08	3.31105e+07	9.70772e+06	1.53237e+09	4.09327e+09	3.59095e+07	1.33561e+08	2.13224e+08	8.56508e+07	2.18335e+08	1.65936e+07
X133_M1_pE_317_V2_6470_V2	4.64097e+08	1.29147e+07	1.46966e+08	1.03856e+07	2.26672e+07	2.37148e+09	2.84974e+07	1.44857e+07	1.50866e+09	1.6946e+07	1.58514e+07	2.79228e+06	3.07559e+08	1.39883e+08	2.97026e+07	7.47043e+07	1.40661e+07	5.35065e+07	1.10738e+07	1.10052e+09	1.27714e+07	1.467e+06	4.43515e+07	1.91647e+08	2.84366e+08	7.90813e+06	7.05324e+08	1.41931e+09	1.22725e+07	3.36977e+07	2.63186e+07	2.7354e+07	2.27553e+07	6.73492e+07	2.25278e+07	1.17779e+09	1.01068e+08	3.90122e+07	1.70136e+08	1.62901e+07	6.60139e+06	7.86678e+08	2.84829e+09	2.18966e+07	1.02032e+08	2.29545e+08	4.5425e+07	1.4575e+08	7.46497e+06
X135_M1_pE_pool_QC	4.53814e+08	1.34913e+07	1.2976e+08	2.63001e+07	2.76163e+07	2.68456e+09	2.79072e+07	1.73128e+07	1.71311e+09	1.72566e+07	1.06752e+07	6.57369e+06	3.69314e+08	1.72587e+08	5.33556e+07	8.52785e+07	1.57636e+07	6.91737e+07	1.8056e+07	1.54221e+09	1.79983e+07	100783252	6.38084e+07	1.98279e+08	3.28741e+08	1.35805e+07	8.05095e+08	1.9586e+09	1.47526e+07	6.33752e+07	4.19975e+07	3.44009e+07	2.80945e+07	6.81261e+07	3.21032e+07	1.13798e+09	1.46928e+08	4.66029e+07	2.43023e+08	2.43674e+07	1.02212e+07	1.21524e+09	3.7506e+09	3.26473e+07	1.42071e+08	2.17938e+08	7.62848e+07	1.86793e+08	1.43153e+07
X136_M1_pE_322_V2_6480_V2	4.08857e+08	1.54124e+07	1.48561e+08	2.76299e+07	2.96505e+07	2.94459e+09	3.16685e+07	1.88748e+07	1.85235e+09	1.94554e+07	1.18243e+07	3.10467e+06	1.67102e+08	1.05404e+08	4.96075e+07	1.00976e+08	1.70555e+07	6.8956e+07	1.79591e+07	1.59311e+09	1.66704e+07	7.16382e+06	1.56542e+07	2.56656e+08	3.15283e+08	5.17867e+06	8.08398e+08	2.1766e+09	1.75636e+07	6.35523e+07	3.16892e+07	3.07341e+07	3.66838e+07	1.105e+08	2.68788e+07	1.07197e+09	1.88412e+08	5.8647e+07	2.08411e+08	2.50286e+07	9.12688e+06	1.37649e+09	3.64511e+09	2.65008e+07	1.34389e+08	2.06405e+08	8.81454e+07	1.90636e+08	1.72529e+07
X137_M1_pE_321_V2_6478_V2	4.35142e+08	7.296e+06	1.36072e+08	2.99304e+07	2.69974e+07	2.54353e+09	2.10427e+07	1.76041e+07	1.6149e+09	1.55423e+07	1.13911e+07	4.52521e+06	3.09947e+08	1.79559e+08	5.0937e+07	9.30471e+07	1.46894e+07	5.03826e+07	1.75213e+07	1.57211e+09	1.67363e+07	5.57015e+08	6.54721e+07	2.52517e+08	3.31108e+08	5.74112e+06	8.44583e+08	1.78367e+09	1.26971e+07	7.43582e+07	4.34791e+07	3.09423e+07	2.89919e+07	4.49793e+07	3.52402e+07	1.11486e+09	1.23029e+08	3.75098e+07	1.82561e+08	2.94734e+07	6.97857e+06	1.21802e+09	3.26669e+09	2.6695e+07	1.20525e+08	2.22849e+08	6.3694e+07	1.69095e+08	1.90798e+07
X138_M1_pE_326_V4_6487_V4	5.50647e+08	1.58511e+07	1.76501e+08	7.76186e+06	3.032e+07	3.10809e+09	2.85859e+07	2.06129e+07	2.08667e+09	2.15036e+07	9.33219e+06	3.02787e+06	4.46811e+08	2.11575e+08	3.6568e+07	9.05294e+07	1.05703e+07	4.69001e+07	2.09946e+07	1.82802e+09	2.02165e+07	3.55597e+09	7.89571e+07	2.84846e+08	2.35442e+08	1.11342e+07	7.60368e+08	2.16043e+09	1.69352e+07	6.52559e+07	4.08675e+07	2.52773e+07	3.59276e+07	8.76952e+07	2.50994e+07	1.45271e+09	9.46689e+07	5.88121e+07	2.58852e+08	8.99917e+06	1.20598e+07	1.39907e+09	3.82872e+09	3.07072e+07	1.29665e+08	2.76603e+08	6.47128e+07	2.09e+08	9.13506e+06
X140_M1_pE_pool_QC	4.57933e+08	1.5036e+07	1.30305e+08	2.33266e+07	2.78602e+07	2.73509e+09	2.65124e+07	1.84779e+07	1.75144e+09	1.63196e+07	1.19999e+07	5.3365e+06	3.53857e+08	186711143	5.45403e+07	8.77759e+07	18983152	6.73623e+07	1.83865e+07	1.54721e+09	1.85012e+07	9.88026e+07	63429243	1.97203e+08	3.33866e+08	1.55262e+07	8.20276e+08	1.91605e+09	1.60523e+07	7.21297e+07	4.09139e+07	3.23799e+07	3.24739e+07	6.42874e+07	2.67101e+07	1.1447e+09	1.39124e+08	4.40226e+07	2.5511e+08	2.83871e+07	1.09685e+07	1.27345e+09	3.82952e+09	3.28845e+07	1.38346e+08	2.27728e+08	7.37575e+07	2.00699e+08	1.5514e+07
X141_M1_pE_322_V4_6481_V4	3.70351e+08	1.11002e+07	1.02549e+08	2.26929e+07	2.68463e+07	2.68617e+09	2.88351e+07	1.7703e+07	1.77169e+09	1.79981e+07	1.29683e+07	3.47701e+06	1.84993e+08	9.80703e+07	4.1296e+07	8.3707e+07	2.0493e+07	5.38256e+07	1.61718e+07	1.33077e+09	1.44111e+07	7.50513e+07	5.22228e+07	2.18193e+08	3.13655e+08	8.38488e+06	6.76453e+08	1.89623e+09	1.46183e+07	3.84858e+07	2.32067e+07	2.4281e+07	3.06881e+07	6.85261e+07	2.32455e+07	9.67895e+08	1.55266e+08	4.63215e+07	1.74274e+08	1.81883e+07	7.65387e+06	1.31962e+09	2.95467e+09	2.39425e+07	1.44586e+08	1.78885e+07	7.29931e+07	1.53631e+08	1.24307e+07
X142_M1_pE_325_V4_6485_V4	3.79819e+08	1.93138e+07	8.00789e+07	1.26324e+07	2.72657e+07	2.93724e+09	2.94966e+07	1.83468e+07	1.87311e+09	2.06218e+07	9.94853e+06	2.60044e+06	3.62916e+08	1.74166e+08	2.84924e+07	9.36759e+07	2.38726e+07	4.10005e+07	1.71621e+07	1.84028e+09	1.71409e+07	1.42637e+06	6.1971e+07	1.23167e+08	2.79199e+08	8.0486e+07	6.26006e+08	1.90907e+09	1.72536e+07	7.36726e+07	3.51054e+07	2.2365e+07	2.87794e+07	5.42052e+07	2.74054e+07	9.9301e+08	1.28014e+08	4.6004e+07	1.72018e+08	2.39298e+07	7.93017e+06	1.0297e+09	2.8782e+09	2.44956e+07	1.34581e+08	1.81724e+08	6.68344e+07	1.51449e+08	7.34105e+06
X143_M1_pE_320_V4_6477_V4	4.24282e+08	1.3808e+07	1.61788e+08	3.43148e+07	2.7187e+07	2.88494e+09	3.05532e+07	1.80158e+07	1.84965e+09	1.99237e+07	1.34069e+07	2.73809e+06	2.02124e+08	1.20269e+08	5.19646e+07	9.25969e+07	1.69155e+07	6.32688e+07	1.71797e+07	1.5114e+09	1.54986e+07	6.91915e+06	6.42509e+07	2.00129e+08	2.08828e+08	1.11844e+07	7.00736e+08	2.07154e+09	1.70503e+07	3.56813e+07	1.70829e+07	2.49678e+07	3.50042e+07	6.57402e+07	3.56108e+07	1.09759e+09	2.44234e+08	5.67955e+07	2.53791e+08	1.30854e+07	1.18279e+07	7.38915e+08	3.27403e+09	2.55797e+07	1.31041e+08	2.01258e+08	6.90786e+07	1.74368e+08	1.40976e+07
X145_M1_pE_pool_QC	4.667e+08	1.42044e+07	1.37337e+08	2.58007e+07	2.76213e+07	2.81081e+09	2.70818e+07	1.72812e+07	1.83722e+09	1.88569e+07	1.18918e+07	6.00752e+06	3.75446e+08	1.86451e+08	5.61204e+07	9.02858e+07	1.89371e+07	7.13939e+07	1.9295e+07	1.60578e+09	1.83008e+07	1.07323e+08	7.57426e+07	2.21116e+08	2.72826e+08	1.68889e+07	8.45423e+08	1.93291e+09	1.58562e+07	7.47027e+07	4.0122e+07	3.27371e+07	3.01493e+07	7.1436e+07	2.90672e+07	1.19255e+09	1.53715e+08	4.86056e+07	2.78796e+08	2.56494e+07	1.21233e+07	1.2583e+09	3.85299e+09	3.00865e+07	1.41385e+08	2.31626e+08	8.09965e+07	2.144e+07	1.54671e+07
X146_M1_pE_320_V6_14303_V6	4.10186e+08	1.78041e+07	1.71318e+08	4.03464e+07	2.85343e+07	2.93526e+09	3.24466e+07	1.86094e+07	1.8516e+09	1.99938e+07	1.22168e+07	2.52465e+06	1.4538e+08	8.5355e+07	4.81757e+07	8.55067e+07	2.89522e+07	6.9434e+07	1.65793e+07	1.44178e+09	1.61989e+07	9.8835e+06	1.66195e+07	3.04173e+08	2.29653e+08	1.03354e+07	8.6612e+08	2.17277e+09	1.66004e+07	3.83432e+07	2.24191e+07	3.25668e+07	4.24794e+07	7.51129e+07	2.98324e+07	1.08449e+09	1.87626e+08	6.23468e+07	2.0395e+08	5.61696e+07	9.65105e+06	9.34728e+08	4.05722e+09	3.4357e+07	1.30316e+08	2.04403e+08	9.86253e+07	2.10983e+08	7.69793e+06
X147_M1_pE_319_V2_6474_V2	5.51952e+08	1.89338e+07	2.19324e+08	3.69448e+07	2.74369e+07	2.66127e+09	2.90666e+07	1.84443e+07	1.6742e+09	1.65006e+07	1.34043e+07	3.28493e+06	2.26506e+08	1.57192e+08	4.59372e+07	9.82787e+07	1.42968e+07	1.16629e+08	1.55898e+07	1.32755e+09	1.49467e+07	1.26316e+07	6.38279e+07	4.24476e+08	3.13059e+08	6.63944e+06	1.06142e+09	1.99492e+09	1.68341e+07	1.33216e+08	6.48571e+07	4.10585e+07	3.09044e+07	1.05655e+08	3.21337e+07	1.42817e+09	1.30488e+08	6.0108e+07	2.10945e+08	3.31464e+07	9.3294e+06	1.11018e+09	3.85202e+09	3.02939e+07	1.42433e+08	2.65724e+08	1.08261e+08	1.98343e+08	6.16284e+06
X148_M1_pE_311_V4_6462_V4	6.13882e+08	1.53996e+07	1.54518e+08	3.00466e+07	2.48123e+07	2.71181e+09	2.82199e+07	1.42315e+07	1.74188e+09	1.96389e+07	1.54405e+07	2.31021e+06	3.72808e+08	2.07076e+08	5.7915e+07	9.34212e+07	3.10743e+07	5.59498e+07	1.8867e+07	1.72504e+09	1.9222e+07	6.59193e+07	8.44366e+07	2.09812e+08	2.95095e+08	2.78123e+07	7.2195e+08	1.95318e+09	1.80154e+07	5.09476e+07	3.12043e+07	2.5764e+07	3.04994e+07	7.74081e+07	3.47622e+07	1.5635e+09	1.20335e+08	6.27463e+07	2.76904e+08	2.08574e+07	1.32978e+07	1.41933e+09	3.71414e+09	3.15717e+07	1.18875e+08	2.85056e+08	7.80163e+07	1.90728e+08	9.10976e+06
X150_M1_pE_pool_QC	4.80253e+08	1.63431e+07	1.41755e+08	2.67189e+07	2.75131e+07	2.77922e+09	2.99494e+07	1.69801e+07	1.77739e+09	1.84545e+07	1.35581e+07	6.02585e+06	3.78287e+08	2.03373e+08	5.6022e+07	9.41363e+07	2.11592e+07	7.05524e+07	1.87359e+07	1.63866e+09	1.83058e+07	1.38692e+08	2.12557e+07	1.94859e+08	3.25689e+08	1.55675e+07	8.4245e+08	1.94028e+09	1.60769e+07	7.59602e+07	3.81326e+07	3.17592e+07	2.5015e+07	7.70568e+07	2.93682e+07	1.19937e+09	1.54495e+08	5.15847e+07	2.56696e+08	2.6058e+07	1.21474e+07	1.22801e+09	3.87812e+09	3.13964e+07	1.3172e+08	2.2763e+08	8.43198e+07	2.00682e+08	1.53918e+07
X151_M1_pE_325_V2_6484_V2	4.01163e+08	2.23683e+07	1.27064e+08	2.45513e+07	2.75461e+07	2.76522e+09	2.97753e+07	1.76633e+07	1.74378e+09	1.79741e+07	1.26447e+07	2.42962e+06	8.04253e+07	5.83338e+07	6.06383e+07	8.76833e+07	1.8228e+07	7.94587e+07	1.88741e+07	1.6854e+09	1.9507e+07	2.7416e+06	8.42942e+07	1.4352e+08	2.4873e+08	1.73819e+07	6.79842e+08	2.04115e+09	1.49204e+07	4.40706e+07	2.59078e+07	2.75021e+07	3.10426e+07	8.35861e+07	2.70561e+07	1.0306e+09	1.58217e+08	5.64195e+07	1.88346e+08	2.9852e+07	8.80878e+06	9.13243e+08	3.06294e+09	2.48366e+07	1.12086e+08	1.92929e+08	9.20992e+07	1.55641e+08	1.19508e+07
X152_M1_pE_317_V4_6471_V4	4.22978e+08	2.33801e+07	1.42557e+08	4.42347e+07	3.21866e+07	3.10831e+09	3.31126e+07	2.19662e+07	1.97649e+09	1.94189e+07	1.00599e+07	3.56755e+06	8.58993e+08	3.05935e+08	4.06906e+07	8.65287e+07	1.97488e+07	4.9439e+07	2.18557e+07	2.00084e+09	2.26564e+07	575447	1.03971e+08	1.49117e+08	1.59147e+08	3.08031e+07	5.29776e+08	2.1898e+09	1.91971e+07	2.63287e+07	1.81706e+07	1.77345e+07	3.34534e+07	7.50934e+07	4.14354e+07	1.06433e+09	1.29539e+08	5.69125e+07	2.1683e+08	1.21919e+07	1.10396e+07	6.47884e+08	3.02306e+09	2.45246e+07	1.33381e+08	2.04376e+08	4.5894e+07	1.5114e+08	8.85548e+06
X153_M1_pE_316_V2_6468_V2	4.1429e+08	1.14107e+07	1.37868e+08	4.02944e+07	2.48144e+07	2.52298e+09	2.91369e+07	1.78634e+07	1.56678e+09	1.68943e+07	1.92151e+07	3.04897e+06	1.82559e+08	1.31383e+08	5.83098e+07	8.52055e+07	2.27512e+07	7.54688e+07	1.61371e+07	1.47354e+09	1.71026e+07	2.57121e+06	8.02177e+07	1.57862e+08	2.39084e+08	6.78097e+06	6.82393e+08	1.85246e+09	1.79233e+07	7.48e+07	3.89365e+07	2.66204e+07	2.97944e+07	5.77107e+07	2.63895e+07	1.03381e+09	1.58614e+08	4.77058e+07	1.91412e+08	2.86683e+07	8.03497e+06	9.00679e+08	2.9214e+09	2.35572e+07	1.26543e+08	1.94616e+08	8.61449e+07	1.44381e+08	1.15135e+07
X155_M1_pE_pool_QC	466700129	1.49756e+07	1.38931e+08	2.8436e+07	2.84466e+07	2.67163e+09	2.70818e+07	1.9358e+07	1.69624e+09	1.61962e+07	1.65519e+07	6.63347e+06	3.75087e+08	1.86781e+08	5.78092e+07	9.06892e+07	1.88916e+07	6.90637e+07	1.72553e+07	1.60583e+09	1.90763e+07	1.00102e+08	2.28685e+07	1.98255e+08	3.07583e+08	1.84212e+07	8.21616e+08	1.88123e+09	1.44456e+07	7.31583e+07	4.01577e+07	3.22837e+07	2.94662e+07	8.05726e+07	2.86203e+07	1.19536e+09	1.49484e+08	4.90312e+07	2.62054e+08	2.42406e+07	1.08655e+07	1.25835e+09	3.78209e+09	3.13875e+07	1.38346e+08	2.35073e+08	8.12074e+07	1.88145e+08	1.5458e+07
X156_M1_pE_314_V4_6467_V4	4.09477e+08	1.35538e+07	1.34057e+08	9.12144e+06	2.77895e+07	2.69443e+09	2.52151e+07	1.88332e+07	1.70295e+09	1.79253e+07	1.33731e+07	1.15198e+06	3.1953e+08	1.98447e+08	2.92171e+07	9.8517e+07	1.86773e+07	6.3285e+07	1.86549e+07	1.67699e+09	1.94552e+07	9.304e+07	9.67693e+07	1.45636e+08	3.6941e+08	1.16322e+07	8.15524e+08	1.78911e+09	1.31678e+07	9.3297e+07	5.31023e+07	3.19421e+07	2.63657e+07	7.72884e+07	3.27701e+07	9.95108e+08	2.62961e+08	4.83287e+07	2.08561e+08	2.7981e+07	8.88659e+06	1.01698e+09	3.4619e+09	2.9349e+07	1.40027e+08	1.97155e+08	8.07218e+07	1.72243e+08	1.125e+07
X157_M1_pE_325_V6_14312_V6	3.79012e+08	1.85337e+07	1.03552e+08	3.49863e+07	2.73207e+07	2.60502e+09	2.87147e+07	1.68046e+07	1.63763e+09	1.72383e+07	1.40102e+07	3.2864e+06	7.31838e+07	4.30175e+07	4.61057e+07	8.30328e+07	1.81273e+07	6.21122e+07	1.64838e+07	1.37847e+09	1.56626e+07	3.68778e+06	7.13802e+07	1.38791e+08	2.50493e+08	2.46466e+07	7.00026e+08	1.82248e+09	1.64758e+07	2.64084e+07	2.22236e+07	2.52266e+07	2.78526e+07	5.36287e+07	2.96917e+07	9.20102e+08	1.69886e+08	5.94341e+07	1.94427e+08	3.57107e+07	8.2053e+06	8.21171e+08	2.9823e+09	2.58801e+07	1.24406e+08	1.7628e+08	9.98156e+07	1.48203e+08	9.58172e+06
X158_M1_pE_318_V2_6472_V2	6.42093e+08	1.03912e+07	1.63549e+08	1.90379e+07	2.67425e+07	2.72051e+09	2.57037e+07	1.75394e+07	1.70342e+09	1.73335e+07	1.99885e+07	3.07247e+06	3.73859e+08	2.65557e+08	4.11765e+07	8.88433e+07	1.52551e+07	1.03639e+08	1.92426e+07	1.74891e+09	1.91973e+07	2.85838e+07	9.44086e+07	1.60438e+08	5.10023e+08	5.33486e+06	1.0123e+09	1.91949e+09	1.50954e+07	1.33383e+08	7.54928e+07	3.94019e+07	2.62221e+07	5.62103e+07	2.79697e+07	1.59401e+09	1.05708e+08	4.06257e+07	1.86398e+08	9.8394e+06	7.53701e+06	2.6968e+09	4.58898e+09	3.7536e+07	1.28638e+08	3.16068e+08	4.3011e+07	2.33683e+08	1.15334e+07
X160_M1_pE_pool_QC	4.60323e+08	1.5036e+07	1.37337e+08	2.58007e+07	2.76817e+07	2.72906e+09	2.69337e+07	17295118	1.74969e+09	1.71304e+07	1.20125e+07	4.91477e+06	3.71663e+08	1.85112e+08	5.55255e+07	1.00302e+08	1.51119e+07	6.73679e+07	1.84435e+07	1.59217e+09	1.73303e+07	1.00783e+08	8.509e+07	1.99091e+08	3.70409e+08	1.51859e+07	8.21776e+08	1.93287e+09	1.58562e+07	7.30803e+07	4.01465e+07	2.97678e+07	3.01671e+07	7.06621e+07	3.04467e+07	1.18103e+09	1.49484e+08	4.51417e+07	2.45169e+08	2.56494e+07	1.09528e+07	1.2484e+09	3.82953e+09	3.1841e+07	1.43946e+08	1.86077e+07	7.70088e+07	1.8865e+08	1.58261e+07
X161_M1_pE_326_V2_6486_V2	7.37364e+08	9.97745e+06	1.56984e+08	1.52485e+07	2.76237e+07	2.54183e+09	2.35615e+07	1.75324e+07	1.6342e+09	1.54641e+07	1.15752e+07	3.2457e+06	3.53369e+08	2.47126e+08	4.27726e+07	9.70826e+07	1.19239e+07	1.1295e+08	1.67719e+07	1.40311e+09	1.63231e+07	2.23414e+09	1.87456e+07	2.97409e+08	4.41535e+08	9.68478e+06	1.04705e+09	1.73253e+09	1.62022e+07	8.16696e+07	4.37834e+07	4.11312e+07	2.61498e+07	6.60398e+07	2.16275e+07	1.90095e+09	1.4915e+08	3.79809e+07	2.01916e+08	1.99599e+07	8.6272e+06	2.17107e+09	4.70202e+09	3.76901e+07	1.38754e+08	3.64136e+08	9.67517e+07	2.28279e+08	1.39049e+07
X162_M1_pE_317_V6_14294_V6	4.1087e+08	2.0963e+07	8.75778e+07	5.273e+07	2.82598e+07	2.6545e+09	2.38167e+07	1.4889e+07	1.69747e+09	1.72779e+07	1.18459e+07	5.15967e+06	3.01566e+08	1.39563e+08	5.19072e+07	9.28946e+07	1.58638e+07	6.83709e+07	1.58203e+07	1.43248e+09	1.51216e+07	559323	6.91938e+07	1.17358e+08	2.08059e+08	3.61569e+07	5.59224e+08	1.94169e+09	1.65706e+07	2.48166e+07	1.71557e+07	2.20233e+07	2.73183e+07	7.76219e+07	3.71005e+07	1.0098e+09	1.2776e+08	4.34125e+07	1.61637e+08	2.39886e+07	6.49888e+06	7.65086e+08	2.49832e+09	1.99393e+07	9.82787e+07	1.99576e+08	9.39896e+07	1.34105e+07	6.72965e+06
X163_M1_pE_310_V6_14279_V6	5.37285e+08	1.40643e+07	9.73613e+07	2.92422e+07	2.55746e+07	2.27552e+09	2.32775e+07	1.58224e+07	1.47218e+09	1.43569e+07	1.09443e+07	3.74675e+06	1.33915e+08	6.66561e+07	5.85624e+07	7.38085e+07	2.16033e+07	3.85259e+07	1.41206e+07	1.30702e+09	1.46301e+07	4.52036e+06	6.34232e+07	1.30345e+08	2.58891e+08	1.89144e+07	4.98034e+08	1.72715e+09	1.30461e+07	1.60622e+07	1.22798e+07	1.75998e+07	2.86338e+07	3.35328e+07	2.8536e+07	1.28957e+09	1.05466e+08	4.80997e+07	1.81025e+08	1.76205e+07	7.21663e+06	8.34078e+08	2.54754e+09	2.1823e+07	1.26498e+08	2.45613e+08	8.97844e+07	1.25261e+08	8.09455e+06
X165_M1_pE_pool_QC	4.32576e+08	1.40109e+07	1.22859e+08	2.28328e+07	2.76163e+07	2.4818e+09	2.66412e+07	1.57547e+07	1.64261e+09	1.63072e+07	1.09062e+07	4.78798e+06	3.3808e+08	1.38045e+08	4.65684e+07	7.46377e+07	1.8809e+07	6.51967e+07	1.84269e+07	1.4566e+09	1.82308e+07	7.56516e+07	6.73189e+07	1.68226e+08	3.28741e+08	1.28707e+07	7.73362e+08	1.82987e+09	1.60003e+07	6.66478e+07	4.46425e+07	3.23212e+07	3.19172e+07	6.19498e+07	2.42033e+07	1.07126e+09	1.33264e+08	3.65489e+07	2.04928e+08	2.49696e+07	8.56168e+06	1.27501e+09	3.77974e+09	3.24414e+07	1.38813e+08	2.04592e+08	7.4046e+07	1.84739e+08	1.42701e+07
X166_M1_pE_321_V6_14306_V6	3.54275e+08	1.41139e+07	1.17085e+08	4.3278e+07	2.44234e+07	2.23578e+09	2.45467e+07	1.52797e+07	1.54957e+09	1.58812e+07	1.07011e+07	2.95591e+06	1.25811e+08	4.71474e+07	3.77822e+07	8.208e+07	2.48111e+07	4.49046e+07	1.77238e+07	1.3368e+09	1.49784e+07	3.86435e+08	5.70028e+07	2.21243e+08	2.42518e+08	9.34259e+06	6.15334e+08	1.53914e+09	1.32315e+07	3.09765e+07	2.29979e+07	2.36257e+07	2.5612e+07	4.21262e+07	2.74119e+07	8.36075e+08	1.11157e+08	5.62459e+07	1.80781e+08	2.34051e+07	7.61058e+06	9.47009e+08	3.09595e+09	2.43872e+07	1.17471e+08	1.58862e+08	8.0272e+07	1.45711e+08	6.90032e+06
X167_M1_pE_311_V2_6461_V2	6.58463e+08	1.20956e+07	1.70823e+08	1.66872e+07	2.77785e+07	2.59343e+09	2.65278e+07	1.56807e+07	1.74509e+09	1.78602e+07	2.22461e+07	3.5165e+06	1.34237e+08	9.32862e+07	4.95816e+07	9.29041e+07	1.58492e+07	6.36961e+07	2.06609e+07	1.55054e+09	1.69844e+07	3.17831e+08	1.93134e+07	2.39358e+08	3.4692e+08	8.99129e+06	9.23108e+08	1.86693e+09	1.61314e+07	6.00232e+07	3.15168e+07	3.60642e+07	2.91494e+07	7.6613e+07	2.90504e+07	1.71363e+09	1.24289e+08	4.46887e+07	2.40324e+08	2.71347e+07	9.16226e+06	1.44113e+09	4.58245e+09	4.13976e+07	1.15893e+08	3.11867e+08	8.30188e+07	2.16483e+08	1.57968e+07
X168_M1_pE_318_V4_6473_V4	5.5587e+08	1.00533e+07	9.6363e+07	2.04925e+07	2.44604e+07	2.6293e+09	2.41946e+07	1.62921e+07	1.64947e+09	1.7555e+07	1.39743e+07	3.85249e+06	2.84942e+08	1.2609e+08	4.19958e+07	8.73088e+07	1.49428e+07	3.47996e+07	2.5015e+07	2.03714e+09	2.47454e+07	2.47219e+07	2.38445e+07	1.26195e+08	3.05947e+08	7.31322e+06	6.89146e+08	1.82041e+09	1.51575e+07	5.26314e+07	3.33857e+07	2.62635e+07	2.58125e+07	3.4823e+07	2.58973e+07	1.38542e+09	9.1265e+07	3.55671e+07	1.74951e+08	5.26407e+06	6.8219e+06	8.33018e+08	2.83287e+09	2.50715e+07	1.03453e+08	2.60129e+08	3.8604e+07	1.32415e+08	9.20925e+06
X170_M1_pE_pool_QC	4.73823e+08	1.4588e+07	1.37081e+08	2.58007e+07	3.06761e+07	2.729e+09	2.74944e+07	1.67073e+07	1751443071	1.81002e+07	1.19234e+07	6.88195e+06	3.79311e+08	1.85357e+08	5.60172e+07	8.67683e+07	1.90322e+07	7.07794e+07	1.73403e+07	1.68535e+09	1.89724e+07	1.37917e+08	6.34292e+07	1.88114e+08	3.20429e+08	1.69709e+07	8.32974e+08	1.93291e+09	1.57331e+07	8.37892e+07	3.86444e+07	3.25916e+07	3.02099e+07	7.16161e+07	2.91215e+07	1.19105e+09	1.49433e+08	4.82783e+07	2.56461e+08	2.60815e+07	1.15636e+07	1.2583e+09	3.81811e+09	3.12743e+07	1.41038e+08	2.29506e+08	8.17953e+07	1.77295e+08	1.54671e+07
X171_M1_pE_318_V6_14297_V6	4.89664e+08	1.63951e+07	1.56361e+08	2.48866e+07	3.00731e+07	2.6682e+09	2.78167e+07	1.64791e+07	1.68331e+09	1.86775e+07	1.1629e+07	3.98586e+06	1.1368e+08	7.43958e+07	4.31627e+07	7.70788e+07	1.74191e+07	6.62001e+07	1.77025e+07	1.47105e+09	1.68133e+07	2.44467e+07	5.54283e+07	1.78645e+08	3.78217e+08	7.86493e+06	8.04333e+08	1.81395e+09	1.36207e+07	3.6363e+07	2.00911e+07	2.75907e+07	2.96408e+07	4.36616e+07	2.09794e+07	1.24843e+09	1.3042e+08	4.9594e+07	2.165e+08	3.76066e+07	8.0781e+06	1.5708e+09	3.78519e+09	3.39958e+07	1.27578e+08	2.39701e+08	6.73058e+07	1.77848e+08	9.77947e+06
X172_M1_pE_321_V4_6479_V4	4.44181e+08	1.13926e+07	1.12784e+08	1.31327e+07	2.95615e+07	2.48901e+09	2.29835e+07	1.80766e+07	1.67857e+09	1.6381e+07	6.07153e+06	3.88565e+06	5.67648e+08	2.21347e+08	4.17974e+07	8.62434e+07	2.19123e+07	5.34721e+07	1.92939e+07	1.68076e+09	1.83136e+07	5.88426e+08	6.1221e+07	2.0861e+08	2.65395e+08	1.11035e+07	6.31836e+08	1.84563e+09	1.54143e+07	7.28487e+07	3.17845e+07	2.2816e+07	2.86068e+07	4.59079e+07	3.07839e+07	1.16218e+09	1.09879e+08	6.04391e+07	2.35092e+08	2.04125e+07	8.69153e+06	7.88722e+08	2.78341e+09	2.24461e+07	8.50481e+07	2.2445e+07	6.78744e+07	1.30169e+08	7.44536e+06
X173_M1_pE_310_V4_6460_V4	5.99692e+08	1.23671e+07	9.97341e+07	4.98135e+07	2.84113e+07	2.50225e+09	2.52196e+07	1.77305e+07	1.68901e+09	1.66033e+07	8.88924e+06	6.12939e+06	2.84212e+09	9.24058e+08	5.22607e+07	8.63216e+07	3.49148e+07	4.4558e+07	4.03315e+07	3.19705e+09	3.83272e+07	3.50364e+06	1.24994e+08	1.34923e+08	3.03094e+08	2.55684e+07	7.78885e+08	1.96438e+09	1.66467e+07	4.75241e+07	3.47434e+07	2.82641e+07	3.469e+07	4.70476e+07	5.10585e+07	1.52331e+09	1.20342e+08	4.85004e+07	1.79135e+08	1.68482e+07	8.58719e+06	9.34642e+08	3.8878e+09	3.25789e+07	1.24334e+08	2.80765e+08	5.69931e+07	1.84614e+08	1.24842e+07
X175_M1_pE_pool_QC	466700129	1.87801e+07	1.37749e+08	2.58759e+07	2.69765e+07	2.8303e+09	2.71614e+07	1.73224e+07	1.81385e+09	1.7188e+07	1.58561e+07	6.02585e+06	3.75087e+08	1.87335e+08	5.60074e+07	9.57423e+07	2.70143e+07	6.90637e+07	1.93649e+07	1.605e+09	1.83038e+07	1.00783e+08	5.88673e+07	1.97801e+08	3.28954e+08	1.55262e+07	8.21616e+08	2.01214e+09	1.58551e+07	7.32415e+07	4.20811e+07	3.04125e+07	2.86972e+07	7.21645e+07	2.90672e+07	1.19265e+09	1.49484e+08	6.04903e+07	2.65608e+08	2.56769e+07	1.10792e+07	1.18295e+09	3.82953e+09	3.14097e+07	1.22456e+08	2.2763e+08	8.11819e+07	1.88145e+08	1.48485e+07
X176_M1_pE_322_V6_14309_V6	4.00668e+08	2.01846e+07	1.52314e+08	2.58666e+07	2.06078e+07	2.46299e+09	2.58656e+07	1.68763e+07	1.63323e+09	1.67953e+07	1.06624e+07	2.89764e+06	7.97862e+07	4.73438e+07	4.82366e+07	8.43904e+07	1.87344e+07	4.8057e+07	1.68073e+07	1.41258e+09	1.63595e+07	2.53175e+06	5.11559e+07	2.5915e+08	2.55871e+08	1.08808e+07	6.79582e+08	1.67173e+09	1.40712e+07	3.20881e+07	1.99129e+07	2.59451e+07	2.6462e+07	6.81635e+07	2.16373e+07	1.00479e+09	1.63293e+08	5.1172e+07	1.81879e+08	2.62833e+07	6.98133e+06	1.05969e+09	3.32108e+09	3.01647e+07	1.5348e+08	1.80745e+08	1.12583e+08	1.60718e+08	1.32332e+07
X177_M1_pE_313_V4_6465_V4	3.71061e+08	1.76897e+07	1.21854e+08	2.09001e+07	3.25296e+07	2.5663e+09	2.75448e+07	1.94131e+07	1.74966e+09	1.75965e+07	8.68115e+06	1.69254e+06	5.03813e+08	2.08788e+08	5.98163e+07	9.1267e+07	2.36159e+07	4.73928e+07	2.15802e+07	1.86815e+09	2.1653e+07	1.26421e+08	7.10574e+07	1.53103e+08	2.20389e+08	1.23635e+07	6.40328e+08	1.80401e+09	1.56567e+07	6.12467e+07	3.65228e+07	2.30072e+07	2.73072e+07	6.25674e+07	2.02656e+07	9.34088e+08	1.37576e+08	5.00573e+07	2.36013e+08	2.63819e+07	9.22369e+06	1.03896e+09	3.44692e+09	3.04825e+07	1.32462e+08	1.72824e+08	5.17943e+07	1.65505e+08	1.10058e+07
X178_M1_pE_311_V6_14282_V6	4.57065e+08	1.44982e+07	1.25052e+08	2.00328e+07	2.59473e+07	2.40279e+09	2.26065e+07	1.56054e+07	1.60184e+09	1.42113e+07	9.51443e+06	3.93782e+06	1.13254e+08	6.79988e+07	3.99079e+07	6.74828e+07	1.86387e+07	5.60075e+07	1.38056e+07	1.16849e+09	1.33263e+07	2.51703e+06	4.40313e+07	2.10136e+08	2.66261e+08	1.41764e+07	7.64514e+08	1.83709e+09	1.43878e+07	3.57983e+07	1.7811e+07	2.94474e+07	2.50952e+07	6.74988e+07	3.31932e+07	1.13492e+09	6.29985e+07	5.55003e+07	2.32785e+08	2.30055e+07	9.12382e+06	6.88128e+08	2.82787e+09	2.64027e+07	1.11109e+08	2.02469e+07	9.37086e+07	1.33321e+08	7.55883e+06
X180_M1_pE_pool_QC	4.91149e+08	1.74209e+07	1.39137e+08	2.70074e+07	2.76163e+07	2.55842e+09	2.80837e+07	1.72951e+07	1.68389e+09	1.80764e+07	9.16764e+06	5.55483e+06	3.74865e+08	1.81636e+08	5.75337e+07	9.04157e+07	1.84281e+07	7.05466e+07	2.08008e+07	1.55232e+09	1.76996e+07	9.13901e+07	6.395e+07	2.02989e+08	3.28741e+08	1.72255e+07	8.33999e+08	1.93151e+09	1.49392e+07	7.07985e+07	3.6899e+07	3.224e+07	2.84089e+07	7.58954e+07	2.99895e+07	1.22665e+09	1.4976e+08	4.9469e+07	2.5511e+08	2.83006e+07	1.14734e+07	1.28298e+09	3.82904e+09	3.40997e+07	1.33816e+08	2.38247e+08	8.78376e+07	1.9043e+08	1.5401e+07
X181_M1_pE_313_V6_14285_V6	3.60765e+08	1.86669e+07	1.01647e+08	2.26e+07	3.16972e+07	2.68602e+09	2.56834e+07	1.92588e+07	1.67396e+09	1.53942e+07	7.7098e+06	3.27923e+06	1.76732e+08	1.17994e+08	4.27833e+07	1.00346e+08	1.77631e+07	5.1001e+07	1.81521e+07	1.52208e+09	1.59401e+07	2.27082e+06	6.38544e+07	2.0135e+08	3.15822e+08	2.26272e+07	8.42102e+08	2.14913e+09	1.57896e+07	3.46946e+07	1.70529e+07	2.99856e+07	2.87533e+07	6.55747e+07	2.68331e+07	9.17201e+08	8.30738e+07	8.34872e+07	1.8775e+08	3.14842e+07	9.06538e+06	1.00952e+09	3.68733e+09	3.16434e+07	1.39118e+08	1.75564e+08	6.70214e+07	1.80662e+08	5.65645e+06
X182_M1_pE_319_V4_6475_V4	5.65459e+08	1.57402e+07	1.38602e+08	3.25268e+07	3.17039e+07	2.62335e+09	2.76819e+07	1.97332e+07	1.67855e+09	1.79057e+07	9.82338e+06	5.93415e+06	4.29859e+08	2.18542e+08	5.62034e+07	8.25354e+07	2.7812e+07	7.3866e+07	1.74828e+07	1.55977e+09	1.49303e+07	6.85613e+06	6.4509e+07	2.38323e+08	2.76629e+08	1.68355e+07	4.71661e+08	1.93884e+09	1.36619e+07	7.49235e+07	4.25613e+07	1.58073e+07	2.76869e+07	5.27019e+07	2.76702e+07	1.46915e+09	4.54041e+07	5.61869e+07	2.30226e+08	2.68926e+07	9.2177e+06	5.78906e+08	1.59279e+09	1.05249e+07	1.629e+08	2.74059e+08	6.87883e+07	8.07317e+07	4.24098e+06
X183_M1_pE_314_V6_14288_V6	4.1369e+08	1.79736e+07	2.1568e+08	5.34837e+07	4.17729e+07	3.72294e+09	4.1602e+07	2.77907e+07	2.61654e+09	2.63137e+07	8.74409e+06	2.73169e+06	2.34423e+08	1.65931e+07	7.06353e+07	1.23793e+08	2.87046e+07	1.1205e+08	3.09297e+07	2.61807e+09	2.93672e+07	7.58825e+06	1.2712e+08	1.99733e+08	4.65035e+08	1.36856e+07	6.37065e+08	3.41285e+09	2.53466e+07	9.11768e+07	3.07449e+07	2.1113e+07	4.38533e+07	6.53474e+07	4.93272e+07	1.11588e+09	2.11191e+08	6.85682e+07	2.57089e+08	3.26021e+07	1.2124e+07	1.60287e+09	3.61669e+09	3.33033e+07	9.88547e+07	2.04937e+08	1.0026e+08	1.73005e+08	1.22514e+07
X185_M1_pE_pool_QC	4.66913e+08	1.5036e+07	1.37337e+08	2.58007e+07	3.17067e+07	2.89427e+09	2.69632e+07	2.05544e+07	1.81847e+09	1.60576e+07	1.35426e+07	6.02585e+06	3.77346e+08	2.02872e+08	5.60074e+07	9.72057e+07	18983152	6.92056e+07	1.3792e+07	1.64633e+09	1.98569e+07	1.06584e+08	7.48016e+07	1.90288e+08	3.29656e+08	1.51453e+07	8.14173e+08	1.90361e+09	1.58562e+07	7.82742e+07	4.01465e+07	3.30931e+07	3.00418e+07	7.32068e+07	2.94885e+07	1192648578	1.51562e+08	4.38113e+07	2.48008e+08	2.56494e+07	1.03924e+07	1.25757e+09	3.89568e+09	3.32501e+07	8.51207e+07	2.2763e+08	8.14523e+07	188144955	1.53764e+07
X186_M1_pE_316_V6_14291_V6	3.94946e+08	1.74167e+07	1.53118e+08	3.17302e+07	2.74589e+07	2.72533e+09	2.89047e+07	1.87954e+07	1.59693e+09	1.1237e+07	6.59549e+06	3.21383e+06	1.7916e+08	1.29595e+08	5.62237e+07	1.05443e+08	2.39537e+07	6.86933e+07	1.65766e+07	1.47523e+09	1.80748e+07	2.35879e+06	2.0773e+07	2.09565e+08	3.68451e+08	1.41933e+07	7.37346e+08	2.11581e+09	1.53079e+07	9.56899e+07	3.63021e+07	2.72995e+07	2.8453e+07	9.6922e+07	2.97282e+07	1.0002e+09	1.76486e+08	4.67605e+07	2.1761e+08	2.60529e+07	9.27532e+06	1.24868e+09	3.0993e+09	2.61777e+07	1.00719e+08	2.28306e+07	1.02621e+08	1.48418e+08	8.29639e+06
X187_M1_pE_320_V2_6476_V2	3.847e+08	1.20784e+07	1.80674e+08	4.33533e+07	3.13107e+07	2.74366e+09	2.8566e+07	1.97212e+07	1.72318e+09	1.70731e+07	9.39088e+06	4.60381e+06	2.08585e+08	1.79295e+08	5.77172e+07	1.09948e+08	1.37852e+07	1.09622e+08	1.30392e+07	1.28053e+09	1.48245e+07	6.23692e+06	5.8086e+07	2.39096e+08	3.53728e+08	7.50663e+06	9.72244e+08	2.04175e+09	1.47563e+07	4.94676e+07	2.53275e+07	3.51615e+07	2.46011e+07	7.28913e+07	3.03407e+07	1.03027e+09	1.95989e+08	3.6229e+07	2.04463e+08	2.4124e+07	9.51698e+06	1.03845e+09	3.85367e+09	3.14864e+07	1.3137e+08	2.24502e+07	7.58186e+07	1.85111e+08	1.48704e+07
X188_M1_pE_326_V6_14315_V6	3.86186e+08	1.94471e+07	1.0982e+08	1.34659e+07	2.83102e+07	2.66404e+09	2.36808e+07	1.87133e+07	1.66151e+09	1.60663e+07	1.0272e+07	3.73222e+06	1.46196e+08	9.12148e+07	4.37344e+07	7.63181e+07	1.52292e+07	6.96671e+07	1.72517e+07	1.43397e+09	1.59271e+07	1.46586e+09	6.47609e+07	3.42715e+08	2.7764e+08	1.73122e+07	7.5298e+08	2.00673e+09	1.57241e+07	3.13213e+07	1.78405e+07	3.11499e+07	2.49619e+07	1.20937e+08	1.9626e+07	9.943e+08	1.16931e+08	3.52353e+07	2.03047e+08	2.01383e+07	9.51559e+06	1.12509e+09	3.41095e+09	3.00971e+07	1.35462e+08	1.95456e+08	8.4992e+07	1.6698e+08	7.45017e+06
X190_M1_pE_pool_QC	4.5876e+08	1.42049e+07	1.31038e+08	2.43881e+07	2.54271e+07	2.73664e+09	2.76554e+07	1.6342e+07	1.75144e+09	1.78867e+07	9.06456e+06	9.35326e+06	3.75402e+08	1.84944e+08	5.6252e+07	9.07175e+07	2.79992e+07	6.69931e+07	1.82999e+07	1605825288	1.83038e+07	1.00783e+08	2.16902e+07	2.05217e+08	3.04594e+08	1.74997e+07	8.26247e+08	2.10875e+09	1.88101e+07	7.36838e+07	4.52552e+07	3.24497e+07	3.28123e+07	6.93765e+07	2.74316e+07	1.1734e+09	1.42696e+08	4.85938e+07	2.66676e+08	2.62119e+07	1.15004e+07	1.28542e+09	3.82543e+09	3.14639e+07	1.35512e+08	2.27627e+08	7.91859e+07	1.88226e+08	1.67911e+07
X191_M1_pE_316_V4_6469_V4	3.9189e+08	1.25901e+07	9.27169e+07	1.83415e+07	2.69731e+07	2.73158e+09	2.67134e+07	1.68844e+07	1.71713e+09	1.75995e+07	1.12824e+07	3.41849e+06	1.89781e+09	6.39282e+08	3.52486e+07	8.34773e+07	1.90548e+07	5.09144e+07	1.7748e+07	1.60958e+09	1.85676e+07	1.0058e+08	7.41835e+07	1.32652e+08	4.87215e+08	2.16108e+07	8.05287e+08	1.99006e+09	1.59817e+07	2.9024e+08	1.51483e+08	2.92194e+07	2.60454e+07	5.37435e+07	2.67749e+07	9.86354e+08	1.06676e+08	3.16954e+07	2.03689e+08	2.43808e+07	8.14239e+06	2.14788e+09	4.10687e+09	3.34276e+07	9.45701e+07	1.92336e+08	5.89337e+07	2.04291e+08	8.30886e+06
X192_M1_pE_319_V6_14300_V6	4.77854e+08	2.01725e+07	1.21462e+08	2.28281e+07	2.46504e+07	2.63877e+09	2.61881e+07	1.71786e+07	1.66729e+09	1.6532e+07	1.07924e+07	2.71505e+06	1.29428e+08	6.97499e+07	4.19686e+07	7.77286e+07	1.92172e+07	7.91002e+07	1.8717e+07	1.66033e+09	1.86036e+07	1.5439e+07	6.59351e+07	2.41106e+08	2.01724e+08	1.49069e+07	6.6782e+08	1.75946e+09	1.45578e+07	4.18915e+07	2.91034e+07	2.58267e+07	2.29595e+07	8.5349e+07	2.18271e+07	1.2031e+09	9.67207e+07	6.0691e+07	2.56277e+08	2.55573e+07	1.19162e+07	7.0529e+08	2.83727e+09	2.16902e+07	1.31509e+08	2.33391e+08	9.20952e+07	1.31287e+08	5.42019e+06
X194_M1_pE_pool_QC	4.42471e+08	1.31479e+07	1.22126e+08	2.16724e+07	2.90523e+07	2.6954e+09	2.45513e+07	1.72526e+07	1.73881e+09	1.725e+07	1.19234e+07	6.01196e+06	3.583e+08	1.80994e+08	4.98609e+07	9.02743e+07	1.68456e+07	6.70124e+07	1.66274e+07	1.4624e+09	1.52981e+07	8.03344e+07	6.30747e+07	1.96799e+08	3.10641e+08	1.38525e+07	7.72174e+08	1.93291e+09	1.38267e+07	6.41272e+07	4.37708e+07	3.17308e+07	2.45925e+07	6.78567e+07	2.46264e+07	1.14738e+09	1.37413e+08	4.76169e+07	2.19589e+08	2.29195e+07	1.09685e+07	1.21035e+09	3.55012e+09	2.93755e+07	1.54958e+08	2.17565e+08	7.7199e+07	1.6901e+08	1.55281e+07
X195_M1_pE_329_V6_14321_V6	3.32245e+08	9.76251e+06	5.15818e+07	1.49045e+07	1.85881e+07	1.76206e+09	1.64254e+07	9.87441e+06	1.13478e+09	1.04352e+07	6.09921e+06	1.31761e+06	9.62693e+07	5.27573e+07	3.19594e+07	5.79685e+07	8.96689e+06	4.14263e+07	1.02892e+07	8.62615e+08	7.28908e+06	9.00193e+06	4.6463e+07	1.38765e+08	1.78811e+08	7.12488e+06	5.25425e+08	1.30065e+09	1.14326e+07	1.3457e+07	1.55525e+07	1.87663e+07	1.67685e+07	3.99999e+07	1.36207e+07	7.89024e+08	1.06882e+08	4.65655e+07	1.21253e+08	1.19158e+07	4.87019e+06	7.91318e+08	2.24411e+09	2.14303e+07	1.4708e+08	1.49231e+08	6.84366e+07	1.10151e+08	4.76402e+06
X196_M1_pE_331_V6_14327_V6	3.91837e+08	1.22736e+07	1.6748e+08	1.76157e+07	2.74121e+07	2.78247e+09	2.32173e+07	1.27055e+07	1.81608e+09	1.63598e+07	7.89949e+06	2.21532e+06	1.63631e+08	7.96718e+07	4.21344e+07	8.31364e+07	2.09759e+07	7.61307e+07	1.83525e+07	1.44711e+09	1.6334e+07	1.90224e+07	6.14391e+07	1.68882e+08	3.19583e+08	7.87358e+06	8.10895e+08	2.03058e+09	1.58941e+07	6.71472e+07	3.45271e+07	3.48061e+07	3.04324e+07	7.32863e+07	2.66088e+07	9.73314e+08	1.53448e+08	4.62796e+07	1.78438e+08	3.09845e+07	7.04044e+06	1.07183e+09	3.74594e+09	3.07779e+07	1.48918e+08	1.87952e+08	9.26628e+07	1.8853e+08	1.13773e+07
X197_M1_pE_336_V4_14342_V4	3.86014e+08	1.47129e+07	8.91661e+07	2.24487e+07	3.01161e+07	2.87685e+09	2.64912e+07	1.74053e+07	1.89871e+09	1.90079e+07	1.83332e+07	3.82203e+06	4.96222e+08	2.08052e+08	4.31976e+07	9.98133e+07	1.86363e+07	7.85398e+07	1.75519e+07	1.66016e+09	1.95827e+07	2.12037e+08	6.68474e+07	1.8673e+08	3.37433e+08	2.94571e+07	8.04786e+08	1.99172e+09	1.66748e+07	6.96563e+07	3.81338e+07	3.12992e+07	2.7893e+07	5.05652e+07	2.89421e+07	9.71218e+08	1.42705e+08	4.51014e+07	1.59917e+08	2.22484e+07	8.62748e+06	1.09929e+09	3.24436e+09	2.44892e+07	1.46187e+08	1.91935e+08	6.24351e+07	1.63837e+08	1.01478e+07
X199_M1_pE_pool_QC	4.7317e+08	1.50073e+07	1.38532e+08	2.58007e+07	2.75148e+07	2.79544e+09	2.2341e+07	1.61992e+07	1.73598e+09	1.68572e+07	1.50528e+07	5.33238e+06	3.97432e+08	1.89483e+08	5.5682e+07	9.04775e+07	1.39649e+07	7.04582e+07	1.86545e+07	1.59929e+09	1.8341e+07	7.85879e+07	6.34292e+07	1.85833e+08	3.33053e+08	1.56068e+07	8.22162e+08	1.89592e+09	1.58562e+07	7.78187e+07	3.71123e+07	3.09662e+07	3.00807e+07	7.21645e+07	2.90672e+07	1192648578	149483565	4.8818e+07	2.53468e+08	2.68524e+07	1.01097e+07	1.28365e+09	3.82675e+09	31438532	1.52257e+08	2.34699e+08	8.08774e+07	1.91808e+08	1.55668e+07
X200_M1_pE_336_V6_14345_V6	3.3938e+08	2.14254e+07	1.14401e+08	1.51053e+07	2.49015e+07	2.54193e+09	2.41579e+07	1.45285e+07	1.67811e+09	1.7705e+07	2.84053e+07	3.51961e+06	1.55213e+08	8.36602e+07	3.4434e+07	9.09537e+07	1.8883e+07	6.18542e+07	1.681e+07	1.5256e+09	1.67782e+07	2.88106e+08	5.83719e+07	2.09525e+08	2.49944e+08	1.89337e+07	7.04037e+08	1.75507e+09	1.33099e+07	5.35798e+07	3.89918e+07	3.03142e+07	2.243e+07	9.03189e+07	2.4461e+07	8.66354e+08	1.33942e+08	5.72353e+07	2.11072e+08	1.77583e+07	8.77967e+06	9.08915e+08	2.92761e+09	2.49255e+07	1.0845e+08	1.64398e+08	9.42904e+07	1.41822e+08	5.48254e+06
X201_M1_pE_334_V6_14333_V6	3.98978e+08	1.35098e+07	1.15781e+08	3.52472e+07	2.93541e+07	2.90972e+09	2.57426e+07	1.60524e+07	1.93936e+09	2.00801e+07	1.30771e+07	3.84688e+06	1.81185e+08	1.07271e+08	5.63504e+07	7.26679e+07	1.97178e+07	7.11531e+07	1.1353e+07	1.17389e+09	1.08627e+07	5.99194e+07	5.44601e+07	1.63288e+08	2.20755e+08	9.08137e+06	5.88685e+08	2.10329e+09	1.94968e+07	2.04528e+07	1.54444e+07	2.27675e+07	3.04291e+07	8.25562e+07	3.55387e+07	1.09481e+09	1.30018e+08	5.69027e+07	2.14445e+08	2.54846e+07	9.90072e+06	9.53109e+08	2.86696e+09	2.43693e+07	1.37822e+08	2.00903e+08	8.08872e+07	1.41769e+08	5.68223e+06
X202_M1_pE_329_V2_6491_V2	5.17432e+08	8.57269e+06	1.28308e+08	3.74021e+07	2.49931e+07	2.51635e+09	2.46755e+07	1.40571e+07	1.67542e+09	1.71736e+07	1.24308e+07	2.71043e+06	2.71284e+08	1.96005e+08	5.17204e+07	8.3795e+07	1.80481e+07	8.25434e+07	1.52579e+07	1.44678e+09	1.59197e+07	4.51284e+06	5.65144e+07	1.904e+08	4.20416e+08	5.57072e+06	1.04284e+09	1.82239e+09	1.60647e+07	7.49109e+07	4.6876e+07	4.78443e+07	3.25495e+07	6.21098e+07	3.44187e+07	1.31626e+09	1.21519e+08	4.58941e+07	1.9218e+08	2.9611e+07	8.14031e+06	1.72158e+09	4.7136e+09	3.99479e+07	1.2809e+08	2.5102e+08	7.23408e+07	2.27265e+08	1.0858e+07
X204_M1_pE_pool_QC	4.667e+08	1.58214e+07	1.37355e+08	2.66002e+07	2.98842e+07	2.73664e+09	2.70632e+07	1.74914e+07	1.83955e+09	1.71999e+07	1.06016e+07	6.72336e+06	3.71475e+08	1.80609e+08	5.59629e+07	1.05544e+08	2.31752e+07	6.95851e+07	1.80526e+07	1.68904e+09	1.83038e+07	9.8828e+07	6.58667e+07	1.97801e+08	3.28741e+08	1.61393e+07	8.1689e+08	1.99191e+09	1.77032e+07	7.31583e+07	4.01465e+07	3.23212e+07	3.35815e+07	7.83283e+07	2.9005e+07	1.21199e+09	1.65652e+08	5.16778e+07	2.71344e+08	2.47988e+07	1.15238e+07	1.25498e+09	3.88739e+09	3.68808e+07	1.01131e+08	2.2918e+07	8.79726e+07	1.87803e+08	1.33158e+07
X205_M1_pE_331_V2_6495_V2	5.27124e+08	8.88956e+06	1.87706e+08	3.65712e+07	3.10402e+07	3.02027e+09	2.68643e+07	1.81561e+07	2.01356e+09	2.06391e+07	1.56362e+07	3.05079e+06	4.93282e+08	3.03731e+08	6.31886e+07	1.18341e+08	2.01857e+07	7.64599e+07	1.46195e+07	1.44229e+09	1.50366e+07	1.94355e+07	5.38966e+07	2.14394e+08	6.29358e+08	5.93318e+06	1.35473e+09	2.16658e+09	1.56674e+07	2.25316e+08	1.09297e+08	5.50447e+07	3.4315e+07	1.0497e+08	3.67145e+07	1.36965e+09	1.23582e+08	3.8591e+07	1.96148e+08	3.54911e+07	8.46124e+06	2.4262e+09	6.51051e+09	5.41857e+07	1.25103e+08	2.53331e+08	8.05002e+07	3.1923e+08	1.06028e+07
X206_M1_pE_330_V4_6494_V4	4.56125e+08	1.62366e+07	1.62709e+08	1.13128e+07	3.16898e+07	2.91775e+09	2.67467e+07	1.81973e+07	1.96856e+09	1.99346e+07	1.71197e+07	2.62839e+06	5.83799e+08	1.89468e+08	4.04959e+07	1.06644e+08	1.92381e+07	5.30602e+07	2.10641e+07	2.18189e+09	2.31354e+07	1.28559e+08	8.31499e+07	1.31359e+08	2.94297e+08	1.71074e+07	7.27227e+08	1.91664e+09	1.57412e+07	1.16644e+08	7.05518e+07	2.87453e+07	3.10854e+07	7.79383e+07	3.04745e+07	1.18846e+09	1.05295e+08	4.47038e+07	1.9284e+08	2.88157e+07	9.09955e+06	1.24635e+09	3.97755e+09	3.37963e+07	1.21283e+08	2.32964e+08	8.03736e+07	1.97716e+08	7.7985e+06
X207_M1_pE_334_V2_6498_V2	4.6052e+08	1.22036e+07	1.7944e+08	5.3617e+07	2.3175e+07	2.84913e+09	2.48351e+07	1.64541e+07	1.88179e+09	1.87492e+07	1.28634e+07	3.30946e+06	2.052e+08	1.44179e+07	8.36943e+07	8.1747e+07	1.97783e+07	8.73552e+07	1.13592e+07	1.17761e+09	1.06844e+07	1.10956e+07	4.1806e+07	2.42884e+08	3.6147e+08	5.05267e+06	9.24486e+08	2.07647e+09	1.53034e+07	3.27886e+07	2.02006e+07	3.66071e+07	3.43383e+07	1.41967e+08	3.7616e+07	1.14409e+09	1.20312e+08	5.37621e+07	1.93839e+08	1.82642e+07	7.35106e+06	1.3809e+09	3.83711e+09	3.24386e+07	1.07968e+08	2.05067e+08	8.61e+07	1.86901e+08	6.23158e+06
X209_M1_pE_pool_QC	4.63365e+08	1.47033e+07	1.37243e+08	2.58007e+07	2.69566e+07	2.67654e+09	2.88223e+07	1.76598e+07	1.75205e+09	2.01e+07	1.19234e+07	6025852	3.94439e+08	1.88003e+08	5.92727e+07	1.00091e+08	1.89831e+07	6.91686e+07	1.84279e+07	1605825288	1.73043e+07	1.34857e+08	6.32865e+07	2.07187e+08	3.27155e+08	1.55224e+07	8.21616e+08	1.92081e+09	1.32721e+07	6.2716e+07	4.06187e+07	3.31211e+07	2.95049e+07	7.24948e+07	2.95701e+07	1192648578	1.49411e+08	48817956	2.56649e+08	2.56494e+07	1.09685e+07	1.24939e+09	3.88009e+09	31438532	9.65561e+07	2.35284e+08	8.14849e+07	1.88236e+08	9.36055e+06
X210_M1_pE_327_V4_6489_V4	4.14667e+08	1.84718e+07	1.14985e+08	1.33e+07	2.39641e+07	2.65557e+09	2.59288e+07	1.45157e+07	1.71999e+09	1.77125e+07	1.39961e+07	3.48975e+06	7.16642e+08	1.63877e+08	4.67518e+07	9.04506e+07	3.14922e+07	4.79183e+07	2.08558e+07	1.96792e+09	2.03171e+07	6.49147e+07	7.30754e+07	1.75096e+08	2.66749e+08	1.681e+07	6.03975e+08	1.91784e+09	1.60714e+07	6.10428e+07	3.3764e+07	2.22332e+07	3.06936e+07	1.14783e+08	1.84752e+07	9.92473e+08	1.60211e+08	7.09375e+07	2.23662e+08	1.49761e+07	9.09348e+06	9.64895e+08	3.01051e+09	2.40576e+07	9.36448e+07	1.8403e+08	8.24308e+07	1.4474e+08	5.79589e+06
X211_M1_pE_327_V6_14318_V6	2.89197e+08	1.42333e+07	8.99996e+07	6.93408e+06	1.40419e+07	1.39857e+09	1.34581e+07	8.23926e+06	8.97082e+08	8.88109e+06	7.94678e+06	1.24968e+06	5.76389e+07	4.58256e+07	2.0293e+07	5.69048e+07	2.38415e+07	2.71465e+07	7.29727e+06	6.82124e+08	7.7426e+06	3.58006e+07	2.93704e+07	1.68868e+08	1.28541e+08	6.46255e+06	4.5141e+08	6.665e+08	5.34937e+06	5.90929e+06	2.56332e+07	1.6498e+07	9.82029e+06	6.35481e+07	7.8911e+06	6.32742e+08	9.44969e+07	3.72071e+07	9.68751e+07	8.05632e+06	3.57207e+06	4.03336e+08	1.39678e+09	1.00881e+07	8.52335e+07	1.14992e+08	7.06055e+07	6.79124e+07	1.68836e+06
X212_M1_pE_334_V4_14330_V4	4.31881e+08	1.34471e+07	1.78028e+08	2.81802e+07	2.98012e+07	2.85526e+09	2.87808e+07	1.90792e+07	1.83109e+09	1.92431e+07	1.23434e+07	2.4293e+06	2.5424e+08	1.58906e+08	5.54637e+07	8.83821e+07	2.43408e+07	6.84152e+07	1.1376e+07	1.19408e+09	1.29552e+07	4.06848e+07	4.67735e+07	2.4512e+08	3.31914e+08	5.91045e+06	8.97593e+08	2.01772e+09	1.4096e+07	3.45948e+07	2.06009e+07	3.36709e+07	3.12845e+07	1.46365e+08	3.24016e+07	1.09825e+09	1.19518e+08	5.66491e+07	1.92486e+08	1.96882e+07	5.94387e+06	1.28643e+09	3.98848e+09	3.35161e+07	9.15659e+07	2.18003e+07	8.2872e+07	1.92488e+08	6.16443e+06
X214_M1_pE_pool_QC	4.98786e+08	1.5036e+07	1.41509e+08	2.35308e+07	2.76163e+07	2.73705e+09	2.70818e+07	17295118	1.74095e+09	1.71926e+07	1.41143e+07	5.39847e+06	3.59751e+08	186711143	5.56507e+07	9.05946e+07	1.89832e+07	7.09782e+07	1.8312e+07	1.60276e+09	1.83038e+07	1.00062e+08	6.44767e+07	1.96598e+08	3.4299e+08	1.61407e+07	8.21628e+08	1.93291e+09	1.58562e+07	7.31583e+07	4.01465e+07	3.22277e+07	3.32849e+07	7.51164e+07	2.84581e+07	1.21687e+09	1.61384e+08	5.22174e+07	2.52455e+08	2.43387e+07	8.00624e+06	1.2583e+09	3.81505e+09	3.08759e+07	1.38346e+08	2.2763e+08	8.12074e+07	1.88128e+08	1.65585e+07
X215_M1_pE_327_V2_6488_V2	4.53968e+08	1.19237e+07	1.79051e+08	1.42749e+07	2.59214e+07	2.67192e+09	2.95455e+07	1.61785e+07	1.68026e+09	1.77347e+07	1.10694e+07	2.01483e+06	1.2327e+08	1.03317e+08	4.05873e+07	9.12243e+07	1.97429e+07	1.05966e+08	1.63241e+07	1.51186e+09	1.63718e+07	4.84484e+07	6.27364e+07	2.32542e+08	3.34145e+08	8.19974e+06	9.25819e+08	1.67967e+09	1.31127e+07	4.4849e+07	2.14788e+07	3.53838e+07	2.97697e+07	8.66444e+07	2.05413e+07	1.10296e+09	1.35721e+08	6.03746e+07	1.92899e+08	1.99631e+07	5.83646e+06	1.28326e+09	3.81058e+09	3.36724e+07	1.72151e+08	2.05905e+08	1.19253e+08	1.89026e+08	1.46579e+07
X216_M1_pE_329_V4_6492_V4	5.95308e+08	9.83858e+06	1.18075e+08	1.91252e+07	2.48032e+07	2.5217e+09	2.57939e+07	1.534e+07	1.56671e+09	1.51574e+07	1.1566e+07	3.31187e+06	3.50319e+08	1.50645e+08	3.89839e+07	6.80958e+07	1.9492e+07	5.09834e+07	1.98353e+07	1.86042e+09	2.03058e+07	6.23158e+07	7.71899e+07	1.9025e+08	3.09935e+08	1.04884e+07	7.12444e+08	1.61405e+09	1.2487e+07	5.31786e+07	3.52993e+07	2.75126e+07	3.24918e+07	5.05592e+07	3.32451e+07	1.49434e+09	1.30029e+08	5.29235e+07	2.10377e+08	1.92855e+07	6.90531e+06	1.23225e+09	3.16244e+09	2.53762e+07	1.99355e+08	2.63303e+08	6.02147e+07	1.56177e+08	2.08609e+07
X217_M1_pE_330_V2_6493_V2	5.32621e+08	1.11428e+07	1.8781e+08	2.51042e+07	2.72052e+07	2.73644e+09	2.70439e+07	1.65786e+07	1.70729e+09	1.72846e+07	1.13058e+07	2.71942e+06	3.14841e+08	4.11569e+08	4.15776e+07	8.90345e+07	1.92083e+07	1.19001e+08	1.37582e+07	1.52536e+09	1.77942e+07	1.06381e+07	6.486e+07	1.60452e+08	4.28021e+08	9.05891e+06	8.94106e+08	1.88413e+09	1.33654e+07	1.39544e+08	8.12214e+07	3.1255e+07	2.9377e+07	8.36873e+07	3.17475e+07	1.33102e+09	1.39089e+08	3.66916e+07	1.76551e+08	3.63334e+07	5.20294e+06	1.68209e+09	4.23428e+09	2.84286e+07	2.35723e+08	2.43736e+08	8.28944e+07	2.02204e+08	3.52693e+07
X219_M1_pE_pool_QC	4.667e+08	1.67879e+07	1.32892e+08	2.78366e+07	2.96777e+07	2.86375e+09	2.64686e+07	1.35809e+07	1.75944e+09	1.6225e+07	1.19234e+07	6.30737e+06	3.75087e+08	1.55558e+08	4.23749e+07	8.84434e+07	1.91393e+07	6.90637e+07	1.5414e+07	1.61464e+09	1.88891e+07	9.73697e+07	5.86271e+07	1.82447e+08	3.28741e+08	1.55453e+07	8.02509e+08	1.96978e+09	1.61151e+07	7.43201e+07	3.99866e+07	2.96482e+07	2.99522e+07	7.19153e+07	2.90672e+07	1.16761e+09	1.49183e+08	4.59203e+07	2.73068e+08	2.56406e+07	9.86362e+06	1.29298e+09	3.82751e+09	3.57419e+07	2.75398e+08	2.23303e+08	8.36631e+07	1.81839e+08	2.96282e+07
X220_M1_pE_330_V6_14324_V6	3.4659e+08	2.22e+07	1.69754e+08	2.25293e+07	3.3526e+07	3.04174e+09	2.87934e+07	2.07436e+07	1.87555e+09	1.74977e+07	1.78678e+07	4.01714e+06	3.9957e+08	2.54603e+08	4.52047e+07	9.78967e+07	1.84461e+07	5.67498e+07	1.89447e+07	1.79073e+09	1.9926e+07	4.71387e+06	7.25851e+07	1.84665e+08	2.9889e+08	3.50852e+07	9.39975e+08	1.95079e+09	1.34144e+07	1.54952e+08	1.08755e+08	3.72462e+07	3.45059e+07	1.22885e+08	3.29478e+07	8.94899e+08	1.44769e+08	4.45399e+07	2.26563e+08	3.14578e+07	8.53991e+06	1.51491e+09	5.46521e+09	5.06098e+07	2.94555e+08	1.80787e+08	1.11361e+08	2.76697e+08	2.63708e+07
X221_M1_pE_336_V2_14339_V2	3.90534e+08	1.85188e+07	1.26882e+08	4.07684e+07	3.2608e+07	2.84814e+09	2.59476e+07	1.92383e+07	1.76217e+09	1.55359e+07	1.43095e+07	3.43481e+06	1.35517e+08	8.13525e+07	4.42405e+07	8.44665e+07	2.73734e+07	8.75825e+07	1.35075e+07	1.53625e+09	1.73397e+07	8.95752e+07	5.97206e+07	1.53505e+08	2.67693e+08	1.32501e+07	7.71549e+08	1.93992e+09	1.36215e+07	4.32839e+07	3.10288e+07	2.96239e+07	3.04039e+07	7.60631e+07	2.70919e+07	1.01506e+09	9.43199e+07	4.62268e+07	1.61761e+08	3.15444e+07	6.33751e+06	8.37687e+08	3.23599e+09	2.7707e+07	3.52204e+08	1.91847e+08	8.30854e+07	1.62073e+08	1.74103e+07
X222_M1_pE_331_V4_6496_V4	4.33693e+08	1.06162e+07	1.43362e+08	3.51603e+07	2.68869e+07	2.8501e+09	2.97365e+07	1.74624e+07	1.80333e+09	1.8729e+07	1.17761e+07	4.32183e+06	2.7137e+08	1.50501e+07	4.82064e+07	9.18807e+07	2.62819e+07	5.96555e+07	1.76065e+07	1.6159e+09	1.77565e+07	1.13663e+08	6.64513e+07	1.80608e+08	4.14975e+08	6.8814e+06	8.55171e+08	1.96323e+09	1.57958e+07	8.29853e+07	4.43696e+07	3.35338e+07	2.91446e+07	5.06512e+07	4.16821e+07	1.11401e+09	1.22917e+08	2.63022e+07	1.93901e+08	2.47033e+07	6.95087e+06	1.37142e+09	3.53113e+09	3.72274e+07	1.28757e+08	2.07284e+08	6.36391e+07	1.77375e+08	4.5972e+07
X224_M1_pE_pool_QC	466700129	1.5036e+07	1.37337e+08	2.58007e+07	2.76163e+07	2.73664e+09	2.70818e+07	17295118	1.75144e+09	1.71999e+07	11923356	6.02585e+06	3.75087e+08	186711143	5.60074e+07	9.04157e+07	1.89832e+07	6.90637e+07	1.84279e+07	1605825288	18303799	1.00783e+08	63429243	1.97801e+08	3.28741e+08	15526198	8.21616e+08	1.93291e+09	1.58562e+07	7.31583e+07	4.01465e+07	3.23212e+07	3.01671e+07	7.21645e+07	2.90672e+07	1192648578	1.49484e+08	4.8818e+07	2.5511e+08	2.56494e+07	1.09685e+07	1.2583e+09	3.82953e+09	31438532	1.38346e+08	2.2763e+08	8.12074e+07	1.88145e+08	15467081
[truncated: 1,108 more columns]
