# Supplementary material for: An Untargeted Metabolomics Approach to Characterize Short-Term and Long-Term Metabolic Changes after Bariatric Surgery
Source: PLoS One. 2016 Sep 1;11(9):e0161425. doi: 10.1371/journal.pone.0161425 (PMC5008721; doi:10.1371/journal.pone.0161425)
Supplement: S3 Table — (XLSX) [file pone.0161425.s006.xlsx]

## Sheet: S3_Table_Identifications
Feature-ID	Metabolite	HMDB-Number	Identification	Mzmed	Rtmed	ppm (Mz)	delta-Rt	Comment
f_M1_nE_2656919	Sarcosine	HMDB00271_Sarcosine	Identified (RT, AM)	88.0386	11.2737	20.1647	0.573666	There is a higher systematic ppm deviation for very small molecules in nESI on the Q Exactive System. Values are confirmed by testing the deviation with standards.
f_M1_nE_2656964	Hydroxyisobutyric acid	HMDB00729_Alpha-Hydroxyisobutyric acid	Identified (RT, AM)	103.039	12.1041	13.6765	0.295933
f_M1_nE_2657012	Oxovaleric acid	HMDB01865_2-Oxovaleric acid	Identified (RT, AM)	115.038	9.90085	14.6268	1.49915
f_M1_nE_2657015	Acetylglycine	HMDB00532_Acetylglycine	Identified (RT, AM)	116.034	12.966	14.0686	0.634017
f_M1_nE_2657054	Pyroglutamic acid	HMDB00267_Pyroglutamic acid	Identified (RT, AM)	128.034	12.8914	12.3449	0.9086
f_M1_nE_2657069	Ornithine	HMDB00214_Ornithine	Identified (RT, AM)	131.082	12.5446	8.24238	1.15536
f_M1_nE_2657135	Lysine	HMDB00182_Lysine	Identified (RT, AM)	145.097	13.0178	10.1083	0.782208
f_M1_nE_2657157	Pentoses	HMDB00283_Ribose	Identified (RT, AM)	149.044	9.95927	10.0062	0.959267
f_M1_nE_2657303	Hydroxydecanoic acid	HMDB_10725_(R)-3-Hydroxydecanoic acid	Putatively annotated	187.133	9.44883	5.45082
f_M1_nE_2657381	Indoxyl sulfate	HMDB00682_Indoxyl sulphate	Identified (RT, AM)	212.001	9.12996	7.02477	1.77004
f_M1_nE_2657402	Pantothenic acid	HMDB00210_Pantothenic acid	Identified (RT, AM)	218.102	12.6927	4.21146	0.80735
f_M1_nE_2657469	Uridine	HMDB00296_Uridine	Identified (RT, AM)	243.062	7.20455	2.35224	2.59545
f_M1_pE_2657978	TMAO	HMDB00925_Trimethylamin-n-oxid	Identified (RT, AM)	76.0764	11.8771	9.4368	0.877075
f_M1_pE_2657993	Alanine	HMDB00161_Alanine	Identified (RT, AM)	90.0556	12.1977	7.2116	0.602292
f_M1_pE_2658002	Choline	HMDB00097_Choline	Identified (RT, AM)	104.108	10.0611	0.392467	2.43892
f_M1_pE_2658015	Uracil	HMDB00300_Uracil	Identified (RT, AM)	113.035	6.98198	4.68152	0.718025
f_M1_pE_2658030	Threonine	HMDB00167_Threonine	Identified (RT, AM)	120.066	13.1083	3.80749	0.60835
f_M1_pE_2658057	Creatine	HMDB00064_Creatine	Identified (RT, AM)	132.077	12.1899	2.61277	0.8101
f_M1_pE_2658151	Carnitine	HMDB00062_Carnitine	Identified (RT, AM)	162.113	10.8774	1.51095	0.622617
f_M1_pE_2658165	Phenylalanine	HMDB00159_Phenylalanin	Identified (RT, AM)	166.086	9.74274	1.43709	1.05726
f_M1_pE_2658184	Arginine	HMDB00517_Arginine	Identified (RT, AM)	175.119	12.1521	1.73266	0.947934
f_M1_pE_2658210	Tyrosine	HMDB00158_Tyrosine	Identified (RT, AM)	182.082	11.6215	1.98574	1.57847
f_M1_pE_2658275	Tryptophan	HMDB00929_Tryptophan	Identified (RT, AM)	205.097	9.83073	0.544061	1.96927
f_M1_pE_2658333	Leu Pro		Metlin, annotated	229.155	9.18873	0.671012
f_M1_pE_2658750	LysoPC C16:1		Putatively annotated, retention time according to compound class	494.325	4.83162	1.60891	0.168383
f_M1_pE_2658758	LysoPE C20:4		Putatively annotated, retention time according to compound class	502.294	8.26862	1.62087	0.0313833
f_M1_pE_2658777	LysoPC C18:2		Putatively annotated, retention time according to compound class	520.341	5.12531	1.77344	0.125309
f_M1_pE_2658959	PC C34:3		Putatively annotated, retention time according to compound class	756.555	5.27438	1.65829	1.17437
f_M1_pE_2658999	PC C36:6		Putatively annotated, retention time according to compound class	778.539	4.61177	1.09947	0.511767
f_M1_pE_2659000	PC C36:5		Putatively annotated, retention time according to compound class	780.555	5.00974	1.56174	0.909742
f_M1_pE_2659031	PC C38:6		Putatively annotated, retention time according to compound class	806.57	5.20503	1.34612	1.10503
f_M1_pE_2659048	PC C40:7		Putatively annotated, retention time according to compound class	832.587	5.14473	1.78568	1.04472
f_M1_pE_2658059	Leucin/Isoleucin		Identified (RT, AM)	132.102	9.44942	6.40577	0.857784	metabolites identified with explicitly search
f_M1_pE_2658106	Glutamine		Identified (RT, AM)	147.077	13.6344	1.93829	0.23	metabolites identified with explicitly search
f_M1_nE_2657016	Valine		Identified (RT, AM)	116.07	10.1924	14.6038	1.28149	metabolites identified with explicitly search
Glycine	Glycine		Identified (RT, AM)	76.04	12.2656	9.62908	1.9344	metabolites identified with explicitly search
